# Supplementary material for: Energy-efficient UAV communication: A NOMA scheme with resource allocation and trajectory optimization
Source: PLoS One. 2024 Apr 16;19(4):e0301819. doi: 10.1371/journal.pone.0301819 (PMC11020866; doi:10.1371/journal.pone.0301819)
Supplement: S1 Data — (ZIP) [file pone.0301819.s001.zip]

Archive with 26 entries (23 files):
- Change_height/
- Change_height/ChangeHeight_EE.m
- Change_height/getgroup_changeH.m
- Change_height/getP_Totalgroup_ChangeHeight.m
- Change_height/getV_Totalgroup_ChangeHeight.m
- Change_height/testAll.m
- ChangePpmax/
- ChangePpmax/calcMaxValg00_diff.m
- ChangePpmax/calcMaxValg11_diff.m
- ChangePpmax/calcMaxValg22_diff.m
- ChangePpmax/calcMaxValg33_diff.m
- ChangePpmax/calcMaxValp0.m
- ChangePpmax/calcMaxValp1.m
- ChangePpmax/calcMaxValp2.m
- ChangePpmax/calcMaxValp3.m
- ChangePpmax/get_group.m
- ChangePpmax/getPmax_EE.m
- ChangePpmax/getTotalgroup_ChangePmax.m
- ChangePpmax/getTotalgroup_Vchange.m
- figure/
- figure/fig5a.fig
- figure/fig5b.fig
- figure/fig6a.fig
- figure/fig6b.fig
- figure/fig7a.fig
- figure/fig7b.fig
