# Supplementary material for: Energy-efficient UAV communication: A NOMA scheme with resource allocation and trajectory optimization
Source: PLoS One. 2024 Apr 16;19(4):e0301819. doi: 10.1371/journal.pone.0301819 (PMC11020866; doi:10.1371/journal.pone.0301819)
Supplement: S1 Data — (ZIP) [file pone.0301819.s001.zip › Change_height/ChangeHeight_EE.m]

%Çómax EE
clc
clear
cvx_expert true

tic                                                                                                                                                                                                                                                                                                                                                                                                                                                                                                                                                                                                                                                                                                                                                                                                                                                                                                                                                                                                                                                                                                                                                                                                                                                                                                                                                                                                                                                                                                                                                                                                                                                                                                                                                                                                                                                                                                                                                                                                                                                                                                                                                                                                                                                                                                                                                                                                                                                                                                                                                                                                                                                                                                                                                                                                                                                                                                                                                                                                                                                                                                                                                                                                                                                                                                                                                                                                                                                                                                                                                                                                              
t=1:2;
q=[30 40;60 80];
L=length(t);
K=12;
N=2;
WN=2;
c1=0.000926;
c2=2250; 
U=24; 
Rtarget=0;  
alpha=3;
delta=1e-8;
totwidth=10000; 
H=50:50:500;
for zz=1:length(H)
    [retgroupHre1,~,~]= getgroup_changeH();
    [~,retgroupHre2,~]= getgroup_changeH();
    [~,~,retgroupHre3]= getgroup_changeH();
    re11=retgroupHre1(:,zz);    
    re22=retgroupHre2(:,zz);
    re33=retgroupHre3(:,zz);
    
    [~,~,~,retP1,retP2,retP3]=getP_Totalgroup_ChangeHeight();
    pSolution1=retP1(:,zz);    
    pSolution2=retP2(:,zz);
    pSolution3=retP3(:,zz);
      
    [retV1,retV2,retV3]=getV_Totalgroup_ChangeHeight();
    vSolution1=retV1(:,zz);
    vSolution2=retV2(:,zz);
    vSolution3=retV3(:,zz);
    Cmax=5;    
     %%
      c11=1; 
      elta1=zeros(Cmax+1);
      f1=zeros(1,Cmax);
      g1=zeros(1,Cmax);
      M1=zeros(Cmax,1);
      while  1 
           tempRate1=zeros(2*U,Cmax);
           elta1(1)=0;
         for l=1:L % 2
          for k=1:K  %12 ×é
              for wn=1:WN 
                pkn1=pSolution1((l-1)*K*WN+(k-1)*WN+1)+pSolution1((l-1)*K*WN+(k-1)*WN+wn);
                tempRate1((l-1)*K*WN+(k-1)*WN+wn)=log(alpha*(H(zz)^2+re11((l-1)*K*WN+(k-1)*WN+wn))+pkn1)/log(2);
                f1(zz,c11)=sum(tempRate1(1:(l-1)*K*WN+(k-1)*WN+wn)); 
              end
          end        
         end
          E1=zeros(L);        
          for l=1:L
                E1(l)=c1*norm(vSolution1(l))^3+c2/norm(vSolution1(l));
          end
          g1(1,c11)=sum(E1(:));
          M1(c11)=totwidth*f1(zz,c11)-elta1(c11)*g1(1,c11); 
          elta1(c11+1)=totwidth*f1(zz,c11)/g1(1,c11);    
       y1(c11,zz)=totwidth*f1(zz,c11);
       if abs(M1(c11))>delta && c11<Cmax  
                c11=c11+1;
       else
                break; 
       end
      end
      MaxEE1(zz,1)=elta1(c11+1);              
     %%   
      c22=1;  
      elta2=zeros(Cmax+1);
      f2=zeros(1,Cmax);
      g2=zeros(1,Cmax);
      M2=zeros(Cmax,1);
      while 1
           tempRate2=zeros(2*U,Cmax);
           elta2(1)=0;
         for l=1:L % 2
          for k=1:K  %12 
              for wn=1:WN 
                 pkn2=pSolution2((l-1)*K*WN+(k-1)*WN+1)+pSolution2((l-1)*K*WN+(k-1)*WN+wn);
                tempRate2((l-1)*K*WN+(k-1)*WN+wn)=log(alpha*(H(zz)^2+re22((l-1)*K*WN+(k-1)*WN+wn))+pkn2)/log(2);
                f2(zz,c22)=sum(tempRate2(1:(l-1)*K*WN+(k-1)*WN+wn)); 
              end
          end        
         end
          E2=zeros(L);        
          for l=1:L
                E2(l)=c1*norm(vSolution2(l))^3+c2/norm(vSolution2(l));
          end
          g2(1,c22)=sum(E2(:));
          M2(c22)=totwidth*f2(zz,c22)-elta2(c22)*g2(1,c22);  
          elta2(c22+1)=totwidth*f2(zz,c22)/g2(1,c22);    
       y2(c22,zz)=totwidth*f2(zz,c22);
       if abs(M2(c22))>delta && c22<Cmax  
                c22=c22+1;
       else
                break; 
       end
      end
      MaxEE2(zz,1)=elta2(c22+1);  
     %% 
      c33=1;  
      elta3=zeros(Cmax+1);
      f3=zeros(1,Cmax);
      g3=zeros(1,Cmax);
      M3=zeros(Cmax,1);
      while  1
           tempRate3=zeros(2*U,Cmax);
           elta3(1)=0;
         for l=1:L % 2
          for k=1:K  %12 ×é
              for wn=1:WN 
                pkn3=pSolution3((l-1)*K*WN+(k-1)*WN+1)+pSolution3((l-1)*K*WN+(k-1)*WN+wn);
                tempRate3((l-1)*K*WN+(k-1)*WN+wn)=log(alpha*(H(zz)^2+re33((l-1)*K*WN+(k-1)*WN+wn))+pkn3)/log(2);
                f3(zz,c33)=sum(tempRate3(1:(l-1)*K*WN+(k-1)*WN+wn)); 
              end
          end        
         end
          E3=zeros(L,1);        
          for l=1:L
                E3(l)=c1*norm(vSolution3(l))^3+c2/norm(vSolution3(l));
          end
          g3(1,c33)=sum(E3(:));

          M3(c33)=totwidth*f3(zz,c33)-elta3(c33)*g3(1,c33); 
          elta3(c33+1)=totwidth*f3(zz,c33)/g3(1,c33);    
       y3(c33,zz)=totwidth*f3(zz,c33);
       if abs(M3(c33))>delta && c33<Cmax   
                c33=c33+1;
       else
                break; 
       end
      end
      MaxEE3(zz,1)=elta3(c33+1);  
figure(1)
c33=1:5;
% plot(c11,elta1(c11),'-sg',c22,elta2(c22),'--dr',c33,elta3(c33),'-*b'); 
eltag3=[elta3(1) elta3(2) elta3(2) elta3(2) elta3(2)];
plot(c33,eltag3(c33),'-*b'); 
legend('Hybrid clustering algorithm','Location','NorthEast');
grid on
hold on
xlabel('Iterations');
ylabel('Energy efficiency (bits/Joule)');
title('Relationship between EE and iterations');


end
% figure(2)
% c11=1:5;   
% c22=1:5;
% c33=1:5;
% plot(c11,elta1(c11),'-sg',c22,elta2(c22),'--dr',c33,elta3(c33),'-*b'); 
% legend('Greedy clustering algorithm','Suboptimal clustering algorithm','Hybrid clustering algorithm','Location','NorthEast');
% grid on
% hold on
% xlabel('Iterations');
% ylabel('Energy efficiency (bits/Joule)');
% title('Relationship between EE and iterations');

figure(3)
set(gcf,'Position',[500,100,800,600]);
H=50:50:500;
zz=1:length(H);
plot(H(zz),MaxEE1(zz,1),'-sg',H(zz),MaxEE2(zz,1),'-.dr',H(zz),MaxEE3(zz,1),'--*b');
legend('Greedy clustering algorithm','Suboptimal clustering algorithm','Hybrid clustering algorithm','Location','NorthEast');
grid on
hold on
xlabel('Height (m)');
ylabel('Energy efficiency (bits/Joule)');
title('Relationship between EE and between height of UAV');

figure(4)
set(gcf,'Position',[500,100,800,600]);
H=50:50:500;
zz=1:length(H);
plot(H(zz),MaxEE3(zz,1),'--*b');
legend('Hybrid clustering algorithm','Location','NorthEast');
grid on
hold on
xlabel('Height (m)');
ylabel('Energy efficiency (bits/Joule)');
title('Relationship between EE and between height of UAV');

toc
