# Supplementary material for: Energy-efficient UAV communication: A NOMA scheme with resource allocation and trajectory optimization
Source: PLoS One. 2024 Apr 16;19(4):e0301819. doi: 10.1371/journal.pone.0301819 (PMC11020866; doi:10.1371/journal.pone.0301819)
Supplement: S1 Data — (ZIP) [file pone.0301819.s001.zip › Change_height/getgroup_changeH.m]

function [ retgroupHre1,retgroupHre2,retgroupHre3,CountUser] = getgroup_changeH() 

clc;
clear;

vx=60; 
vy=80; 
t=1:2;
for i=1:length(t)
  x=vx*t;   
  y=vy*t;  
  z=[x;y];
  q=z';
  v(i)=sqrt(diff(x)^2+diff(y)^2);
end

U=24; 
for i=1:24
    w1(i,1)=randi(200);
    w2(i,1)=randi(200);
end
w=[w1 w2];   
W48=[w;w];

H=50:50:500;
for zz=1:length(H)
       for iq=1:length(q)
           a=q(iq,:);
           for jre=1:U
               re2(jre+(iq-1)*U)=sum((a-W48(jre+(iq-1)*U,:)).^2 ,2);
           end
       end
       re=re2';
       d(:,zz)=sqrt(H(zz).^2+re);  

       
        G0=10;
        G1=10;
        beta0=0.00001;  
        for jd=1:length(re)
          d1=d(jd,zz);
          h(jd)=G0*G1*beta0/d1^2; 
        end

        sort1=h(1:24);  
        for i=1:24   
          for j=1:24-i
             if sort1(1,j)>sort1(1,j+1)
                 temp=sort1(1,j);
                 tempx=W48(j,1);   
                 tempy=W48(j,2);
                 rechange=re(j,1);

                 sort1(1,j)=sort1(1,j+1);
                 W48(j,1)=W48(j+1,1);
                 W48(j,2)=W48(j+1,2);
                 re(j,1)=re(j+1,1);  

                 sort1(1,j+1)=temp;
                 W48(j+1,1)=tempx;
                 W48(j+1,2)=tempy;
                 re(j+1,1)=rechange;
             end 
          end 
        end
 
        sort2=h(25:48); 
        for i=1:24   
          for j=1:24-i
             if sort2(1,j)>sort2(1,j+1)
                 temp=sort2(1,j);
                 tempx=W48(j+24,1);
                 tempy=W48(j+24,2);
                 rechange=re(j+24,1);

                 sort2(1,j)=sort2(1,j+1);
                 W48(j+24,1)=W48(j+25,1);
                 W48(j+24,2)=W48(j+25,2);
                 re(j+24,1)=re(j+25,1);  

                 sort2(1,j+1)=temp;
                 W48(j+25,1)=tempx;
                 W48(j+25,2)=tempy;
                 re(j+25,1)=rechange;
             end 
          end
        end
        h=[sort1 sort2];

        %%
        N=2; 
        K=U/N;    

        %% Ì°À·Åä¶ÔËã·¨
        cluster1=zeros(K,N*2); 
        U1first=zeros(K,2);    
        U1second=zeros(K,2);   

        for k=1:K
            U1first(k,:)=[W48(k,1) W48(k,2)];  
            U1second(k,:)=[W48(U-k+1,1) W48(U-k+1,2)];
            cluster1(k,:)=[U1first(k,:) U1second(k,:)];  
        end    

        W11=zeros(2*U,2); 
        re11=zeros(2*U,1);
        for i=1:2
            for k1=1:K
                W11((i-1)*U+k1*2-1,:)=W48((i-1)*U+k1,:); 
                W11((i-1)*U+k1*2,:)=W48((i-1)*U+U-k1+1,:); 
                re11((i-1)*U+k1*2-1,1)=re((i-1)*U+k1,1);
                re11((i-1)*U+k1*2,1)=re((i-1)*U+U-k1+1,1);
            end
        end
        re11change(:,zz)=re11;
        
        %% ´ÎÓÅ·Ö×éËã·¨
        cluster2=zeros(K,N*2); 
        U2first=zeros(K,2);
        U2second=zeros(K,2);

        for k=1:K
                 U2first(k,:)=[W48(k,1) W48(k,2)];
                 U2second(k,:)=[W48(k+K,1) W48(k+K,2)];          
                 cluster2(k,:)=[U2first(k,:) U2second(k,:)];    
        end

        W22=zeros(2*U,2); 
        re22=zeros(2*U,1);
        for i=1:2
            for k2=1:K
                W22((i-1)*U+k2*2-1,:)=W48((i-1)*U+k2,:); 
                W22((i-1)*U+k2*2,:)=W48((i-1)*U+k2+K,:); 
                re22((i-1)*U+k2*2-1,1)=re((i-1)*U+k2,1);
                re22((i-1)*U+k2*2,1)=re((i-1)*U+k2+K,1);
            end
        end
        re22change(:,zz)=re22;
        %% »ìºÏÅä¶ÔËã·¨ ÅÅÐòºó£¬Á½¶ËÓÃ»§²ÉÓÃÌ°À·Åä¶Ô£¬ÖÐ¼äÓÃ»§[U/4+1:U*(3/4)]²ÉÓÃ´ÎÓÅ·ÖÅä
       
        cluster3=zeros(K,N*2); 
        U3first=zeros(K,2);    
        U3second=zeros(K,2);   
        k6=U/4;  

        for k=1:K
            if k>=1 && k<=k6  
                U3first(k,:)=[W48(k,1) W48(k,2)];  
                U3second(k,:)=[W48(K-k+1,1) W48(K-k+1,2)];
                cluster3(k,:)=[U3first(k,:) U3second(k,:)];   
            end
            if k>k6 && k<=K 
                 U3first(k,:)=[W48(k,1) W48(k,2)];
                 U3second(k,:)=[W48(k-k6+K,1) W48(k-k6+K,2)];          
                 cluster3(k,:)=[U3first(k,:) U3second(k,:)]; 
            end
        end

       
        W33=zeros(2*U,2); 
        re33=zeros(2*U,1);
        for i=1:2
            for k3=1:K
                if k3>=1 && k3<=k6   
                    W33((i-1)*U+k3*2-1,:)=W48((i-1)*U+k3,:); 
                    W33((i-1)*U+k3*2,:)=W48((i-1)*U+K-k3+1,:); 
                    re33((i-1)*U+k3*2-1,1)=re((i-1)*U+k3,1);
                    re33((i-1)*U+k3*2,1)=re((i-1)*U+K-k3+1,1);
                end
                if k3>k6 && k3<=K 
                    W33((i-1)*U+k3*2-1,:)=W48((i-1)*U+k3,:); 
                    W33((i-1)*U+k3*2,:)=W48((i-1)*U+k3-k6+K,:); 
                    re33((i-1)*U+k3*2-1,1)=re((i-1)*U+k3,1);
                    re33((i-1)*U+k3*2,1)=re((i-1)*U+k3-k6+K,1);
                end
            end
        end
        re33change(:,zz)=re33;
        

end
        retgroupHre1=re11change(:,:);
        retgroupHre2=re22change(:,:);
        retgroupHre3=re33change(:,:);
        CountUser=[w;w];
end
        
