# Supplementary material for: Energy-efficient UAV communication: A NOMA scheme with resource allocation and trajectory optimization
Source: PLoS One. 2024 Apr 16;19(4):e0301819. doi: 10.1371/journal.pone.0301819 (PMC11020866; doi:10.1371/journal.pone.0301819)
Supplement: S1 Data — (ZIP) [file pone.0301819.s001.zip › Change_height/getP_Totalgroup_ChangeHeight.m]

function [ retPowerOpt1,retPowerOpt2,retPowerOpt3,retP1,retP2,retP3] = getP_Totalgroup_ChangeHeight() 

clc
clear
cvx_expert true


vx=30;
vy=40; 
t=1:2;
v=zeros(2,1);
for i=1:length(t)
  x=vx*t;   
  y=vy*t;   
  z=[x;y];
  q=z';
  v(i)=sqrt(diff(x)^2+diff(y)^2);
end

L=length(t);
K=12;
N=2;
WN=2;
c1=0.000926;
c2=2250; 
U=24; 

Rtarget=0;  
alpha=3;
delta=1e-8;
totwidth=10000; 

o=1;
Omax=5; 
elta1=zeros(Omax);
elta2=zeros(Omax);
elta3=zeros(Omax);
elta1(1)=0;
elta2(1)=0;
elta3(1)=0;

P=30; 
Pmax=10^(P/10)/1000; 
p1=zeros(2*U,Omax);
p1(:,o)=[0.01*Pmax;0.01*Pmax;0.01*Pmax;0.01*Pmax;0.01*Pmax;0.01*Pmax;0.01*Pmax;0.01*Pmax;0.01*Pmax;0.01*Pmax;0.01*Pmax;0.01*Pmax;0.01*Pmax;0.01*Pmax;0.01*Pmax;0.01*Pmax;0.01*Pmax;0.01*Pmax;0.01*Pmax;0.01*Pmax;0.01*Pmax;0.01*Pmax;0.01*Pmax;0.01*Pmax;0.01*Pmax;0.01*Pmax;0.01*Pmax;0.01*Pmax;0.01*Pmax;0.01*Pmax;0.01*Pmax;0.01*Pmax;0.01*Pmax;0.01*Pmax;0.01*Pmax;0.01*Pmax;0.01*Pmax;0.01*Pmax;0.01*Pmax;0.01*Pmax;0.01*Pmax;0.01*Pmax;0.01*Pmax;0.01*Pmax;0.01*Pmax;0.01*Pmax;0.01*Pmax;0.01*Pmax]; % 24*2=48¸ö
p2=zeros(2*U,Omax);
p2(:,o)=[0.01*Pmax;0.01*Pmax;0.01*Pmax;0.01*Pmax;0.01*Pmax;0.01*Pmax;0.01*Pmax;0.01*Pmax;0.01*Pmax;0.01*Pmax;0.01*Pmax;0.01*Pmax;0.01*Pmax;0.01*Pmax;0.01*Pmax;0.01*Pmax;0.01*Pmax;0.01*Pmax;0.01*Pmax;0.01*Pmax;0.01*Pmax;0.01*Pmax;0.01*Pmax;0.01*Pmax;0.01*Pmax;0.01*Pmax;0.01*Pmax;0.01*Pmax;0.01*Pmax;0.01*Pmax;0.01*Pmax;0.01*Pmax;0.01*Pmax;0.01*Pmax;0.01*Pmax;0.01*Pmax;0.01*Pmax;0.01*Pmax;0.01*Pmax;0.01*Pmax;0.01*Pmax;0.01*Pmax;0.01*Pmax;0.01*Pmax;0.01*Pmax;0.01*Pmax;0.01*Pmax;0.01*Pmax]; % 24*2=48¸ö
p3=zeros(2*U,Omax);
p3(:,o)=[0.01*Pmax;0.01*Pmax;0.01*Pmax;0.01*Pmax;0.01*Pmax;0.01*Pmax;0.01*Pmax;0.01*Pmax;0.01*Pmax;0.01*Pmax;0.01*Pmax;0.01*Pmax;0.01*Pmax;0.01*Pmax;0.01*Pmax;0.01*Pmax;0.01*Pmax;0.01*Pmax;0.01*Pmax;0.01*Pmax;0.01*Pmax;0.01*Pmax;0.01*Pmax;0.01*Pmax;0.01*Pmax;0.01*Pmax;0.01*Pmax;0.01*Pmax;0.01*Pmax;0.01*Pmax;0.01*Pmax;0.01*Pmax;0.01*Pmax;0.01*Pmax;0.01*Pmax;0.01*Pmax;0.01*Pmax;0.01*Pmax;0.01*Pmax;0.01*Pmax;0.01*Pmax;0.01*Pmax;0.01*Pmax;0.01*Pmax;0.01*Pmax;0.01*Pmax;0.01*Pmax;0.01*Pmax]; % 24*2=48¸ö

H=50:50:500;
for zz=1:length(H)
    [retgroupHre1,~,~]= getgroup_changeH();
    [~,retgroupHre2,~]= getgroup_changeH();
    [~,~,retgroupHre3]= getgroup_changeH();
    re11=retgroupHre1(:,zz);    
    re22=retgroupHre2(:,zz);
    re33=retgroupHre3(:,zz);
   
    %% ¸ù¾ÝÌ°À·Åä¶ÔËã·¨
    o=1;
    while 1
    cvx_begin 
             variable p_opt1(2*U,Omax)
             expression tempRate1(2*U,Omax)
             expression f1(2*U,Omax)

             % ¼ÆËãf1
             for l=1:L % 2
              for k=1:K  %12 ×é
                  for wn=1:WN 
                    pkn1=p_opt1((l-1)*K*WN+(k-1)*WN+1,o)+p_opt1((l-1)*K*WN+(k-1)*WN+wn,o);
                    tempRate1((l-1)*K*WN+(k-1)*WN+wn,o)=log(alpha*(H(zz)^2+re11((l-1)*K*WN+(k-1)*WN+wn))+pkn1)/log(2);
                    f1((l-1)*K*WN+(k-1)*WN+wn,o)=sum(tempRate1(1:(l-1)*K*WN+(k-1)*WN+wn,o)); 
                  end
              end        
             end

              % ¼ÆËãg
              for l=1:L
                    % E(1:l)=c1*norm(v(l))^3+c2/norm(v(l));
                    E1=c1*norm(v(1))^3+c2/norm(v(1));
                    E2=c1*norm(v(2))^3+c2/norm(v(2));
              end
              g1=E1+E2;
              % g=sum(E(:));
              
              M1=totwidth*f1(48,o)-elta1(o)*g1;

              maximize M1
              subject to       
            %¹¦ÂÊÔ¼Êø
               for i=1:48
                  p_opt1(i,o)<=Pmax;
                  p_opt1(i,o)>=0.001;
                  sum(p_opt1(1:i,o))<=Pmax;
               end
            %ºÍËÙÂÊÔ¼Êø
               for i=1:48
                  f1(i,o) >= Rtarget;
                  tempRate1(i,o) >= Rtarget;
               end
               
    cvx_end
        elta1(o+1)=totwidth*f1(48,o)/g1;
        if abs(M1)>delta && o<Omax   
                    o=o+1; 
        else
                    %toc
                    Ptotal1(zz,1)=sum(p_opt1(:,o));
                    y1(zz,1)=totwidth*f1(48,o);
                    break; 
        end
        p1(:,o)=p_opt1(:,o-1)';
    end
    disp( [ '   o_p1     =  ', sprintf( '%i ', o )  ] );
    retPowerOpt1=p1(:,o);
    Pchange1(:,zz)=p1(:,o);   
    %% ¸ù¾Ý´ÎÓÅÅä¶ÔËã·¨
    o=1;
    while 1
    cvx_begin 
             variable p_opt2(2*U,Omax)
             expression tempRate2(2*U,Omax)
             expression f2(2*U,Omax)

             % ¼ÆËãf2
             for l=1:L % 2
              for k=1:K  %12 
                  for wn=1:WN 
                    pkn2=p_opt2((l-1)*K*WN+(k-1)*WN+1,o)+p_opt2((l-1)*K*WN+(k-1)*WN+wn,o);
                    tempRate2((l-1)*K*WN+(k-1)*WN+wn,o)=log(alpha*(H(zz)^2+re22((l-1)*K*WN+(k-1)*WN+wn))+pkn2)/log(2);
                    f2((l-1)*K*WN+(k-1)*WN+wn,o)=sum(tempRate2(1:(l-1)*K*WN+(k-1)*WN+wn,o)); 
                  end
              end        
             end

              % ¼ÆËãg
              for l=1:L
                    % E(1:l)=c1*norm(v(l))^3+c2/norm(v(l));
                    E1=c1*norm(v(1))^3+c2/norm(v(1));
                    E2=c1*norm(v(2))^3+c2/norm(v(2));
              end
              g2=E1+E2;         
              M2=totwidth*f2(48,o)-elta2(o)*g2;
              
              maximize M2
              subject to       
            %¹¦ÂÊÔ¼Êø
               for i=1:48
                  p_opt2(i,o)<=Pmax;
                  p_opt2(i,o)>=0.0001;
                  sum(p_opt2(1:i,o))<=Pmax;
               end
            %ºÍËÙÂÊÔ¼Êø
               for i=1:48
                  f2(i,o) >= Rtarget;
                  tempRate2(i,o) >= Rtarget;
               end
    cvx_end
         elta2(o+1)=totwidth*f2(48,o)/g2;
        if abs(M2)>delta && o<Omax   
                    o=o+1; 
        else
                    %toc
                    Ptotal2(zz,1)=sum(p_opt2(:,o));
                    y2(zz,1)=totwidth*f2(48,o);
                    break; 
        end
        p2(:,o)=p_opt2(:,o-1)';
    end
    disp( [ '   o_p2     =  ', sprintf( '%i ', o )  ] );
    retPowerOpt2=p2(:,o);
    Pchange2(:,zz)=p1(:,o);  
    %% ¸ù¾Ý»ìºÏÅä¶ÔËã·¨
    o=1;
    while 1
    cvx_begin 
             variable p_opt3(2*U,Omax)
             expression tempRate3(2*U,Omax)
             expression f3(2*U,Omax)

             % ¼ÆËãf2
             for l=1:L % 2
              for k=1:K  %12 ×é
                  for wn=1:WN 
                    pkn3=p_opt3((l-1)*K*WN+(k-1)*WN+1,o)+p_opt3((l-1)*K*WN+(k-1)*WN+wn,o);
                    tempRate3((l-1)*K*WN+(k-1)*WN+wn,o)=log(alpha*(H(zz)^2+re33((l-1)*K*WN+(k-1)*WN+wn))+pkn3)/log(2);
                    f3((l-1)*K*WN+(k-1)*WN+wn,o)=sum(tempRate3(1:(l-1)*K*WN+(k-1)*WN+wn,o)); 
                  end
              end        
             end

              % ¼ÆËãg
              for l=1:L
                    % E(1:l)=c1*norm(v(l))^3+c2/norm(v(l));
                    E1=c1*norm(v(1))^3+c2/norm(v(1));
                    E2=c1*norm(v(2))^3+c2/norm(v(2));
              end
              g3=E1+E2;
              M3=totwidth*f3(48,o)-elta3(o)*g3;

              maximize M3
              subject to       
            %¹¦ÂÊÔ¼Êø
               for i=1:48
                  p_opt3(i,o)<Pmax;
                  p_opt3(i,o)>=0.0001;
                  sum(p_opt3(1:i,o))<Pmax;
               end
            %ºÍËÙÂÊÔ¼Êø
               for i=1:48
                  f3(i,o) >= Rtarget;
                  tempRate3(i,o) >= Rtarget;
               end
    cvx_end
         elta3(o+1)=totwidth*f3(48,o)/g3;
        if abs(M3)>delta && o<Omax   
                    o=o+1; 
        else
                    %toc
                    Ptotal3(zz,1)=sum(p_opt3(:,o));
                    y3(zz,1)=totwidth*f3(48,o);
                    break; 
        end
        p3(:,o)=p_opt3(:,o-1)';
    end
    disp( [ '   o_p3     =  ', sprintf( '%i ', o )  ] );
    retPowerOpt3=p3(:,o);
    Pchange3(:,zz)=p3(:,o);   
   
    
end
    retP1=Pchange1(:,:);
    retP2=Pchange2(:,:);
    retP3=Pchange3(:,:);

    %% »­Í¼
    figure(1)
    grid on
    H=50:50:500;
    zz=1:length(H);
    semilogy(H(zz),y1(zz,1),'-sk',H(zz),y2(zz,1),'-dr',H(zz),y3(zz,1),'-*b');
    legend('Greedy clustering algorithm','Suboptimal clustering algorithm','Hybrid clustering algorithm','Location','NorthEast');
    xlabel('Height (m)');
    ylabel('Sum-rate (Mbps)');
    title('Relationship between height of UAV and sum-rate of user');
    hold on
    
    figure(2)
    grid on
    H=50:50:500;
    zz=1:length(H);
    semilogy(H(zz),Ptotal1(zz,1),'-sk',H(zz),Ptotal2(zz,1),'-dr',H(zz),Ptotal3(zz,1),'-*b');
    legend('Greedy clustering algorithm','Suboptimal clustering algorithm','Hybrid clustering algorithm','Location','NorthEast');
    xlabel('Height (m)');
    ylabel('Total user power  (W)');
    title('Relationship between height of UAV and total user power');
    hold on
    
end
