# Supplementary material for: Energy-efficient UAV communication: A NOMA scheme with resource allocation and trajectory optimization
Source: PLoS One. 2024 Apr 16;19(4):e0301819. doi: 10.1371/journal.pone.0301819 (PMC11020866; doi:10.1371/journal.pone.0301819)
Supplement: S1 Data — (ZIP) [file pone.0301819.s001.zip › Change_height/getV_Totalgroup_ChangeHeight.m]

function [ retV1,retV2,retV3] = getV_Totalgroup_ChangeHeight() 
clc
clear
cvx_expert true

t=1:2; 
q=[30 40;60 80];


U=24; 
L=length(t);
K=12;
N=2;
WN=2;
c1=0.000926;
c2=2250;

Rtarget=0;  
alpha=3;
delta=1e-8; 
totwidth=10000; 

o=1;
Omax=5;
elta1=zeros(Omax);
elta2=zeros(Omax);
elta3=zeros(Omax);
elta1(o)=0;
elta2(o)=0;
elta3(o)=0;

Vmax=100;    
v1=zeros(2,Omax);  
v1(:,o)=[0.1*Vmax;0.5*Vmax];
v2=zeros(2,Omax);  
v2(:,o)=[0.1*Vmax;0.5*Vmax];
v3=zeros(2,Omax);  
v3(:,o)=[0.1*Vmax;0.5*Vmax];


H=50:50:500;
for zz=1:length(H)
    [retgroupHre1,~,~]= getgroup_changeH();
    [~,retgroupHre2,~]= getgroup_changeH();
    [~,~,retgroupHre3]= getgroup_changeH();
    re11=retgroupHre1(:,zz);    
    re22=retgroupHre2(:,zz);
    re33=retgroupHre3(:,zz);
    
    [~,~,~,retP1,retP2,retP3]=getP_Totalgroup_ChangeHeight();
    pSolution1=retP1(:,zz);   
    pSolution2=retP2(:,zz);
    pSolution3=retP3(:,zz);

    %% ¸ù¾ÝÌ°À·Åä¶ÔËã·¨
    o=1;
    while 1
    cvx_begin 
            variable v_opt1(L,Omax)
            expression tempRate1(2*U,Omax)
            expression f1(2*U,Omax)
            expression E1(2,Omax)


             % ¼ÆËãf1
             for l=1:L % 2
              for k=1:K  %12 ×é
                  for wn=1:WN 
                    pkn1=pSolution1((l-1)*K*WN+(k-1)*WN+1)+pSolution1((l-1)*K*WN+(k-1)*WN+wn);
                    tempRate1((l-1)*K*WN+(k-1)*WN+wn)=log(alpha*(H(zz)^2+re11((l-1)*K*WN+(k-1)*WN+wn))+pkn1)/log(2);
                    f1((l-1)*K*WN+(k-1)*WN+wn,o)=sum(tempRate1(1:(l-1)*K*WN+(k-1)*WN+wn)); 
                  end
              end        
             end

              % ¼ÆËãg
              for l=1:L
                   E1(l,o)=c1*pow_pos(norm(v_opt1(l,o)),3)+c2*inv_pos(v_opt1(l,o));
              end
              g1=sum(E1(:,o));
              M1=totwidth*f1(48,o)-elta1(o)*g1;

              maximize M1
              subject to

              %ºÍËÙÂÊÔ¼Êø
               for i=1:2*U
                  f1(i,o) >= Rtarget;
                  tempRate1(i,o) >= Rtarget;
               end 
               v_opt1(1)>=0;
               v_opt1(2)>=0;

    cvx_end
        elta1(o+1)=totwidth*f1(48,o)/g1;
        if abs(M1)>delta && o<Omax   
                    o=o+1;           
        else
                    %toc
                    break; 
        end 
        v1(:,o)=v_opt1(:,o-1)';     
    end
    disp( [ '   o     =  ', sprintf( '%i ', o )  ] );
    Vchange1(:,zz)=v1(:,o);   
    
    %% ¸ù¾Ý´ÎÓÅ·Ö×éËã·¨
    o=1;
    while 1
    cvx_begin
        variable v_opt2(L,Omax)
        expression tempRate2(2*U,Omax)
        expression f2(2*U,Omax)
        expression E2(2,Omax)
        
        
        % ¼ÆËãf2
        for l=1:L % 3
            for k=1:K  %12 ×é
                for wn=1:WN 
                    pkn2=pSolution2((l-1)*K*WN+(k-1)*WN+1)+pSolution2((l-1)*K*WN+(k-1)*WN+wn);
                    tempRate2((l-1)*K*WN+(k-1)*WN+wn)=log(alpha*(H(zz)^2+re22((l-1)*K*WN+(k-1)*WN+wn))+pkn2)/log(2);
                    f2((l-1)*K*WN+(k-1)*WN+wn,o)=sum(tempRate2(1:(l-1)*K*WN+(k-1)*WN+wn));
                end
            end
        end
        
        % ¼ÆËãg
        for l=1:L
            E2(l,o)=c1*pow_pos(norm(v_opt2(l,o)),3)+c2*inv_pos(v_opt2(l,o));
        end
        g2=sum(E2(:,o));
        M2=totwidth*f2(48,o)-elta2(o)*g2;
        
        maximize M2
        subject to
        
        %ºÍËÙÂÊÔ¼Êø
        for i=1:2*U
            f2(i,o) >= Rtarget;
            tempRate2(i,o) >= Rtarget;
        end
        v_opt2(1)>=0;
        v_opt2(2)>=0;
        
        cvx_end
        elta2(o+1)=totwidth*f2(48,o)/g2;
        if abs(M2)>delta && o<Omax
            o=o+1;
        else
            break;
        end
        v2(:,o)=v_opt2(:,o-1)';
    end
    disp( [ '   o     =  ', sprintf( '%i ', o )  ] );
    Vchange2(:,zz)=v2(:,o);  
    
    %% ¸ù¾Ý»ìºÏÅä¶ÔËã·¨
    o=1;
    while 1
    cvx_begin 
            variable v_opt3(L,Omax)
            expression tempRate3(2*U,Omax)
            expression f3(2*U,Omax)
            expression E3(2,Omax)

             % ¼ÆËãf 
             for l=1:L % 3
              for k=1:K  %12 ×é
                  for wn=1:WN 
                     pkn3=pSolution3((l-1)*K*WN+(k-1)*WN+1)+pSolution3((l-1)*K*WN+(k-1)*WN+wn);
                    tempRate3((l-1)*K*WN+(k-1)*WN+wn)=log(alpha*(H(zz)^2+re33((l-1)*K*WN+(k-1)*WN+wn))+pkn3)/log(2);
                    f3((l-1)*K*WN+(k-1)*WN+wn,o)=sum(tempRate3(1:(l-1)*K*WN+(k-1)*WN+wn)); 
                  end
              end        
             end

              % ¼ÆËãg
              for l=1:L
                   E3(l,o)=c1*pow_pos(norm(v_opt3(l,o)),3)+c2*inv_pos(v_opt3(l,o));
              end
              g3=sum(E3(:,o));
              M3=totwidth*f3(48,o)-elta3(o)*g3;

              maximize M3
              subject to

                %ºÍËÙÂÊÔ¼Êø
               for i=1:2*U
                  f3(i,o) >= Rtarget;
                  tempRate3(i,o) >= Rtarget;
               end 
               v_opt3(1)>=0;
               v_opt3(2)>=0;

    cvx_end
        elta3(o+1)=totwidth*f3(48,o)/g3;
        if abs(M3)>delta && o<Omax   
                    o=o+1;           
        else
                    %toc
                    break; 
        end 
        v3(:,o)=v_opt3(:,o-1)'; 
    end
    disp( [ '   o     =  ', sprintf( '%i ', o )  ] );
    Vchange3(:,zz)=v3(:,o);   
end 
    retV1=Vchange1(:,:);
    retV2=Vchange2(:,:);
    retV3=Vchange3(:,:); 
end
