# Supplementary material for: Energy-efficient UAV communication: A NOMA scheme with resource allocation and trajectory optimization
Source: PLoS One. 2024 Apr 16;19(4):e0301819. doi: 10.1371/journal.pone.0301819 (PMC11020866; doi:10.1371/journal.pone.0301819)
Supplement: S1 Data — (ZIP) [file pone.0301819.s001.zip › Change_height/testAll.m]

function [ retp,retv,retq,retEE] = testAll()

cvx_expert true
tic

U=24; 
[~,~,~,CountUser]= getgroup_changeH();
W48=CountUser; 
t=1:2;
L=length(t);
WN=2;
N=2;
K=12;

Rtarget=0;  
alpha=3;
delta=1e-10;

o=1;
Omax=5; 
elta3(1)=0.4698; 
c1=0.000926;
c2=2250;

P=30; 
Pmax=10^(P/10)/1000; 
Vmax=100;
p3=zeros(2*U,Omax);
p3(:,o)=[0.01*Pmax;0.01*Pmax;0.01*Pmax;0.01*Pmax;0.01*Pmax;0.01*Pmax;0.01*Pmax;0.01*Pmax;0.01*Pmax;0.01*Pmax;0.01*Pmax;0.01*Pmax;0.01*Pmax;0.01*Pmax;0.01*Pmax;0.01*Pmax;0.01*Pmax;0.01*Pmax;0.01*Pmax;0.01*Pmax;0.01*Pmax;0.01*Pmax;0.01*Pmax;0.01*Pmax;0.01*Pmax;0.01*Pmax;0.01*Pmax;0.01*Pmax;0.01*Pmax;0.01*Pmax;0.01*Pmax;0.01*Pmax;0.01*Pmax;0.01*Pmax;0.01*Pmax;0.01*Pmax;0.01*Pmax;0.01*Pmax;0.01*Pmax;0.01*Pmax;0.01*Pmax;0.01*Pmax;0.01*Pmax;0.01*Pmax;0.01*Pmax;0.01*Pmax;0.01*Pmax;0.01*Pmax]; % 24*2=48¸ö
v=zeros(2,Omax);  
v(:,o)=[0.1*Vmax;0.5*Vmax];
count=1;

H=0:100:200; 
for zz=2:length(H) 
 flag=1;    
while flag  
      for x=1:100
          for y=1:100
               
          cvx_begin
              variable p_opt3(2*U,Omax)
              variable v_opt3(L,Omax)
              expression tempRate3(2*U)
              expression f3(2*U)
              expression E3(2)
              
              %% ¼ÆËãre
              for jre1=1:U
                  re2(jre1)=pow_pos((x-W48(jre1,1)),2)+pow_pos((y-W48(jre1,2)),2);
              end
              for jre2=U+1:U*2
                  re2(jre2)=pow_pos((x-W48(jre2,1)),2)+pow_pos((y-W48(jre2,2)),2);
              end
              re=re2';
              d(:,zz)=sqrt(H(zz).^2+re);  
                G0=10;
                G1=10;
                beta0=0.00001;  
                for jd=1:length(re)
                  d1=d(jd,zz);
                  h(jd)=G0*G1*beta0/d1^2; 
                end
               
                sort1=h(1:24);  
                for i=1:24   
                  for j=1:24-i
                     if sort1(1,j)>sort1(1,j+1)
                         temp=sort1(1,j);
                         tempx=W48(j,1);   
                         tempy=W48(j,2);
                         rechange=re(j,1);

                         sort1(1,j)=sort1(1,j+1);
                         W48(j,1)=W48(j+1,1);% »¥»»t=1Ê± W48[w;w]ÖÐÓÃ»§x¡¢yÖá×ø±êµã
                         W48(j,2)=W48(j+1,2);
                         re(j,1)=re(j+1,1);  

                         sort1(1,j+1)=temp;
                         W48(j+1,1)=tempx;
                         W48(j+1,2)=tempy;
                         re(j+1,1)=rechange;
                     end 
                  end 
                end
                
                sort2=h(25:48); 
                for i=1:24   
                  for j=1:24-i
                     if sort2(1,j)>sort2(1,j+1)
                         temp=sort2(1,j);
                         tempx=W48(j+24,1);
                         tempy=W48(j+24,2);
                         rechange=re(j+24,1);

                         sort2(1,j)=sort2(1,j+1);
                         W48(j+24,1)=W48(j+25,1);
                         W48(j+24,2)=W48(j+25,2);
                         re(j+24,1)=re(j+25,1);  

                         sort2(1,j+1)=temp;
                         W48(j+25,1)=tempx;
                         W48(j+25,2)=tempy;
                         re(j+25,1)=rechange;
                     end 
                  end
                end
               %% »ìºÏÅä¶ÔËã·¨ ÅÅÐòºó£¬Á½¶ËÓÃ»§²ÉÓÃÌ°À·Åä¶Ô£¬ÖÐ¼äÓÃ»§[U/4+1:U*(3/4)]²ÉÓÃ´ÎÓÅ·ÖÅä
                cluster3=zeros(K,N*2); 
                U3first=zeros(K,2);    
                U3second=zeros(K,2);   
                k6=U/4; 

                for k=1:K
                    if k>=1 && k<=k6   
                        U3first(k,:)=[W48(k,1) W48(k,2)];  
                        U3second(k,:)=[W48(K-k+1,1) W48(K-k+1,2)];
                        cluster3(k,:)=[U3first(k,:) U3second(k,:)];  
                    end
                    if k>k6 && k<=K 
                         U3first(k,:)=[W48(k,1) W48(k,2)];
                         U3second(k,:)=[W48(k-k6+K,1) W48(k-k6+K,2)];          
                         cluster3(k,:)=[U3first(k,:) U3second(k,:)]; 
                    end
                end
                
                W33=zeros(2*U,2); 
                re33=zeros(2*U,1);
                for i=1:2
                    for k3=1:K
                        if k3>=1 && k3<=k6   
                            W33((i-1)*U+k3*2-1,:)=W48((i-1)*U+k3,:); 
                            W33((i-1)*U+k3*2,:)=W48((i-1)*U+K-k3+1,:); 
                            re33((i-1)*U+k3*2-1,1)=re((i-1)*U+k3,1);
                            re33((i-1)*U+k3*2,1)=re((i-1)*U+K-k3+1,1);
                        end
                        if k3>k6 && k3<=K 
                            W33((i-1)*U+k3*2-1,:)=W48((i-1)*U+k3,:); 
                            W33((i-1)*U+k3*2,:)=W48((i-1)*U+k3-k6+K,:); 
                            re33((i-1)*U+k3*2-1,1)=re((i-1)*U+k3,1);
                            re33((i-1)*U+k3*2,1)=re((i-1)*U+k3-k6+K,1);
                        end
                    end
                end
              
             %% Çóp
              % ¼ÆËãf3
              for l=1:L % 2
                for k=1:K  %12 
                  for wn=1:WN %2
                    pkn=p_opt3((l-1)*K*WN+(k-1)*WN+1)+p_opt3((l-1)*K*WN+(k-1)*WN+wn);
                    tempRate3((l-1)*K*WN+(k-1)*WN+wn)=log(alpha*(H(zz)^2+re33((l-1)*K*WN+(k-1)*WN+wn))+pkn)/log(2);
                    f3((l-1)*K*WN+(k-1)*WN+wn)=sum(tempRate3(1:(l-1)*K*WN+(k-1)*WN+wn)); 
                  end
                end        
              end
              
             %% Çóv
              for l=1:L
                   E3(l)=c1*pow_pos(norm(v_opt3(l)),3)+c2*inv_pos(v_opt3(l));
%                    E3(l)=c1*norm(vSolution3(l))^3+c2/norm(vSolution3(l));
              end
              g3=sum(E3(:));
              M3=f3(48)-elta3(o)*g3; 
              
              maximize M3
              subject to
               %ºÍËÙÂÊÔ¼Êø
                   for i0=1:2*U
                      f3(i0) >= Rtarget; 
                      tempRate3(i0) >= Rtarget;
                   end
                   v_opt3(1)>=0;
                   v_opt3(2)>=0;
                   
               %¹¦ÂÊÔ¼Êø
                  for i1=1:48
                      p_opt3(i1)<Pmax;
                      p_opt3(i1)>=0.0001;
                      sum(p_opt3(1:i1))<Pmax;
                  end
        cvx_end
              elta3(o+1)=f3(48)/g3; 
             %% ÅÐ¶Ï
              if abs(M3)>delta  
                   o=o+1;
              elseif abs(M3)<=delta
                   Ptotal3(zz,1)=sum(p_opt3(:));
                   yy3(zz,1)=f3(48);
                   qx(count,zz)=x;
                   qy(count,zz)=y;
                   count=count+1;
                   break;               
              end
              
          end  
      end  
      qx1=qx(:,:);
      qy1=qy(:,:);
     flag=0;     
end  

end 
retEE=M3;
toc

end %function
