# Supplementary material for: Energy-efficient UAV communication: A NOMA scheme with resource allocation and trajectory optimization
Source: PLoS One. 2024 Apr 16;19(4):e0301819. doi: 10.1371/journal.pone.0301819 (PMC11020866; doi:10.1371/journal.pone.0301819)
Supplement: S1 Data — (ZIP) [file pone.0301819.s001.zip › ChangePpmax/calcMaxValg00_diff.m]

function [g00_diff]=calcMaxValg00_diff(L,K,p0,H,re00,alpha)
         
         %Çóf£¬g
         g0=0;
         g0_nabla=0;
     
           for l=1:L % 2
              for k=1:K  %12¸ö²»·Ö×é
                  if k<K
                   pkn0=sum(p0(((l-1)*K+k+1:(l-1)*K+K)));
                   g0=g0+log(alpha*(H^2+re00((l-1)*K+k+1,1))+pkn0)/log(2);
                   Nabla_g0=1/g0/log(2);
                   g00_diff((l-1)*K+k)=Nabla_g0; %Ã¿Ò»¸öÒ»½×µ¼
                   g0_nabla=g0_nabla+Nabla_g0; % ËùÓÐÒ»½×µ¼ÇóºÍ
                  end 
                  %2¸ö°¼Í¹º¯ÊýÏà¼õ±¨´í£¬ËùÒÔ¸ögÖµ´ÓcalcMaxValp0ÖÐ»ñµÃ
                  %NablaÎªµ¹Èý½Ç±êÊ¶£¬g0µÄÒ»½×µ¼º¯Êý
                  if k==K
                    Nabla_g0=0;
                    g00_diff((l-1)*K+k)=0; %Ã¿Ò»¸öÒ»½×µ¼
                    g0_nabla=g0_nabla+Nabla_g0; % ËùÓÐÒ»½×µ¼ÇóºÍ  
                  end
              end        
          end                  
             
end
