# Supplementary material for: Energy-efficient UAV communication: A NOMA scheme with resource allocation and trajectory optimization
Source: PLoS One. 2024 Apr 16;19(4):e0301819. doi: 10.1371/journal.pone.0301819 (PMC11020866; doi:10.1371/journal.pone.0301819)
Supplement: S1 Data — (ZIP) [file pone.0301819.s001.zip › ChangePpmax/calcMaxValg11_diff.m]

function [g11_diff]=calcMaxValg11_diff(L,K,WN,p1,H,re11,alpha)
         
         %Çóf£¬g
         g1=0;
         g1_nabla=0;
           for l=1:L % 2
              for k=1:K  %12 ×é
                  for wn=1:WN %2
                    if wn==1  
                        g1=g1+log(alpha*(H^2+re11((l-1)*K*WN+(k-1)*WN+wn,1))+p1((l-1)*K*WN+(k-1)*WN+2))/log(2);
                        Nabla_g1=1/g1/log(2);
                        g11_diff((l-1)*K*WN+(k-1)*WN+wn)=Nabla_g1; %Ã¿Ò»¸öÒ»½×µ¼
                        g1_nabla=g1_nabla+Nabla_g1; % ËùÓÐÒ»½×µ¼ÇóºÍ
                        %NablaÎªµ¹Èý½Ç±êÊ¶£¬g0Ò»½×µ¼º¯Êý   
                    end 
                    if wn==2              
                        g1=g1+log(alpha*(H^2+re11((l-1)*K*WN+(k-1)*WN+wn,1)))/log(2);
                        g11_diff((l-1)*K*WN+(k-1)*WN+wn)=0;%Ã¿Ò»¸öÒ»½×µ¼
                        g1_nabla=g1_nabla+0;   % ËùÓÐÒ»½×µ¼ÇóºÍ
                    end
                  end
              end        
           end
end
