# Supplementary material for: Energy-efficient UAV communication: A NOMA scheme with resource allocation and trajectory optimization
Source: PLoS One. 2024 Apr 16;19(4):e0301819. doi: 10.1371/journal.pone.0301819 (PMC11020866; doi:10.1371/journal.pone.0301819)
Supplement: S1 Data — (ZIP) [file pone.0301819.s001.zip › ChangePpmax/calcMaxValg22_diff.m]

function [g22_diff]=calcMaxValg22_diff(L,K,WN,p2,H,re22,alpha)
         
         %Çóf£¬g
         g2=0;
         g2_nabla=0;
           for l=1:L % 2
              for k=1:K  %12 ×é
                  for wn=1:WN %2
                    if wn==1  
                        g2=g2+log(alpha*(H^2+re22((l-1)*K*WN+(k-1)*WN+wn,1))+p2((l-1)*K*WN+(k-1)*WN+2))/log(2);
                        Nabla_g2=1/g2/log(2);
                        g22_diff((l-1)*K*WN+(k-1)*WN+wn)=Nabla_g2; %Ã¿Ò»¸öÒ»½×µ¼
                        g2_nabla=g2_nabla+Nabla_g2; % ËùÓÐÒ»½×µ¼ÇóºÍ
                        %NablaÎªµ¹Èý½Ç±êÊ¶£¬g0Ò»½×µ¼º¯Êý   
                    end 
                    if wn==2              
                        g2=g2+log(alpha*(H^2+re22((l-1)*K*WN+(k-1)*WN+wn,1)))/log(2);
                        g22_diff((l-1)*K*WN+(k-1)*WN+wn)=0;%Ã¿Ò»¸öÒ»½×µ¼
                        g2_nabla=g2_nabla+0;   % ËùÓÐÒ»½×µ¼ÇóºÍ
                    end
                  end
              end        
           end
end
