# Supplementary material for: Energy-efficient UAV communication: A NOMA scheme with resource allocation and trajectory optimization
Source: PLoS One. 2024 Apr 16;19(4):e0301819. doi: 10.1371/journal.pone.0301819 (PMC11020866; doi:10.1371/journal.pone.0301819)
Supplement: S1 Data — (ZIP) [file pone.0301819.s001.zip › ChangePpmax/calcMaxValp0.m]

function [g10,Phi0] = calcMaxValp0(L,K,p0,H,re00,v,c1,c2,alpha,eta0,totWidth)

         %Çóf£¬g
         tempRate0=0;
         g0=0;
         for l=1:L % 2
              for k=1:K  %12¸ö,²»·Ö×é
                  pkn0=sum(p0((l-1)*K+k:(l-1)*K+K));
                  tempRate0=tempRate0+log(alpha*(H^2+re00((l-1)*K+k,1))+pkn0)/log(2);
                  pkn00=sum(p0((l-1)*K+k+1:(l-1)*K+K));
                  g0=g0+log(alpha*(H.^2+re00((l-1)*K+k+1,1))+pkn00)/log(2);
              end        
         end

          % ¼ÆËãEE·ÖÄ¸£¬ÇófÖÐ¼õºÅºóÃæ²¿·Ö
          E10=0;
          for l=1:L
                E1=c1*norm(v(l))^3+c2/norm(v(l));
                E10=E10+E1;
          end  
          f10=totWidth*tempRate0-eta0*E10;
          g10=totWidth*g0; 
          Phi0=f10-g10;
end
