# Supplementary material for: Energy-efficient UAV communication: A NOMA scheme with resource allocation and trajectory optimization
Source: PLoS One. 2024 Apr 16;19(4):e0301819. doi: 10.1371/journal.pone.0301819 (PMC11020866; doi:10.1371/journal.pone.0301819)
Supplement: S1 Data — (ZIP) [file pone.0301819.s001.zip › ChangePpmax/calcMaxValp1.m]

function [g11,Phi1] = calcMaxValp1(L,K,WN,p1,H,re11,v,c1,c2,alpha,eta1,totWidth)

         %Çóf£¬g
         tempRate1=0;
         g1=0;
           for l=1:L % 2
              for k=1:K  %12 ×é
                  for wn=1:WN %2
                      if wn==1
                        pkn1=p1((l-1)*K*WN+(k-1)*WN+wn)+p1((l-1)*K*WN+(k-1)*WN+2);
                        tempRate1=tempRate1+log(alpha*(H^2+re11((l-1)*K*WN+(k-1)*WN+wn,1))+pkn1)/log(2);
                        g1=g1+log(alpha*(H^2+re11((l-1)*K*WN+(k-1)*WN+wn,1))+p1((l-1)*K*WN+(k-1)*WN+2))/log(2);
                      end 
                      if wn==2
                         pkn1=p1((l-1)*K*WN+(k-1)*WN+2);
                         tempRate1=tempRate1+log(alpha*(H^2+re11((l-1)*K*WN+(k-1)*WN+wn,1))+pkn1)/log(2);
                         g1=g1+log(alpha*(H^2+re11((l-1)*K*WN+(k-1)*WN+wn,1)))/log(2);
                      end
                  end
              end        
            end

          % ¼ÆËãEE·ÖÄ¸£¬ÇófÖÐ¼õºÅºóÃæ²¿·Ö
          E11=0;
          for l=1:L
                E1=c1*norm(v(l))^3+c2/norm(v(l));
                E11=E11+E1;
          end
          f11=totWidth*tempRate1-eta1*E11;
          g11=totWidth*g1;
          Phi1=f11-g11;  
end
