# Supplementary material for: Energy-efficient UAV communication: A NOMA scheme with resource allocation and trajectory optimization
Source: PLoS One. 2024 Apr 16;19(4):e0301819. doi: 10.1371/journal.pone.0301819 (PMC11020866; doi:10.1371/journal.pone.0301819)
Supplement: S1 Data — (ZIP) [file pone.0301819.s001.zip › ChangePpmax/calcMaxValp2.m]

function [g12,Phi2] = calcMaxValp2(L,K,WN,p2,H,re22,v,c1,c2,alpha,eta2,totWidth)

         %Çóf£¬g
         tempRate2=0;
         g2=0;
           for l=1:L % 2
              for k=1:K  %12 ×é
                  for wn=1:WN %2
                      if wn==1
                        pkn2=p2((l-1)*K*WN+(k-1)*WN+wn)+p2((l-1)*K*WN+(k-1)*WN+2);
                        tempRate2=tempRate2+log(alpha*(H^2+re22((l-1)*K*WN+(k-1)*WN+wn,1))+pkn2)/log(2);
                        g2=g2+log(alpha*(H^2+re22((l-1)*K*WN+(k-1)*WN+wn,1))+p2((l-1)*K*WN+(k-1)*WN+2))/log(2);
                      end 
                      if wn==2
                         pkn2=p2((l-1)*K*WN+(k-1)*WN+2);
                         tempRate2=tempRate2+log(alpha*(H^2+re22((l-1)*K*WN+(k-1)*WN+wn,1))+pkn2)/log(2);
                         g2=g2+log(alpha*(H^2+re22((l-1)*K*WN+(k-1)*WN+wn,1)))/log(2);
                      end
                  end
              end        
            end

          % ¼ÆËãEE·ÖÄ¸£¬ÇófÖÐ¼õºÅºóÃæ²¿·Ö
          E12=0;
          for l=1:L
                E2=c1*norm(v(l))^3+c2/norm(v(l));
                E12=E12+E2;
          end
          f22=totWidth*tempRate2-eta2*E12;
          g12=totWidth*g2;
          Phi2=f22-g12;  
end
