# Supplementary material for: Energy-efficient UAV communication: A NOMA scheme with resource allocation and trajectory optimization
Source: PLoS One. 2024 Apr 16;19(4):e0301819. doi: 10.1371/journal.pone.0301819 (PMC11020866; doi:10.1371/journal.pone.0301819)
Supplement: S1 Data — (ZIP) [file pone.0301819.s001.zip › ChangePpmax/calcMaxValp3.m]

function [g13,Phi3] = calcMaxValp3(L,K,WN,p3,H,re33,v,c1,c2,alpha,eta3,totWidth)
         %Çóf£¬g
         tempRate3=0;
         g3=0;
           for l=1:L % 2
              for k=1:K  %12 ×é
                  for wn=1:WN %2
                      if wn==1
                        pkn3=p3((l-1)*K*WN+(k-1)*WN+wn)+p3((l-1)*K*WN+(k-1)*WN+2);
                        tempRate3=tempRate3+log(alpha*(H^2+re33((l-1)*K*WN+(k-1)*WN+wn,1))+pkn3)/log(2);
                        g3=g3+log(alpha*(H^2+re33((l-1)*K*WN+(k-1)*WN+wn,1))+p3((l-1)*K*WN+(k-1)*WN+2))/log(2);
                      end 
                      if wn==2
                         pkn3=p3((l-1)*K*WN+(k-1)*WN+2);
                         tempRate3=tempRate3+log(alpha*(H^2+re33((l-1)*K*WN+(k-1)*WN+wn,1))+pkn3)/log(2);
                         g3=g3+log(alpha*(H^2+re33((l-1)*K*WN+(k-1)*WN+wn,1)))/log(2);
                      end
                  end
              end        
            end

          % ¼ÆËãEE·ÖÄ¸£¬ÇófÖÐ¼õºÅºóÃæ²¿·Ö
          E13=0;
          for l=1:L
                E3=c1*norm(v(l))^3+c2/norm(v(l));
                E13=E13+E3;
          end
          f33=totWidth*tempRate3-eta3*E13;
          g13=totWidth*g3;
          Phi3=f33-g13;  
end
