# Supplementary material for: Energy-efficient UAV communication: A NOMA scheme with resource allocation and trajectory optimization
Source: PLoS One. 2024 Apr 16;19(4):e0301819. doi: 10.1371/journal.pone.0301819 (PMC11020866; doi:10.1371/journal.pone.0301819)
Supplement: S1 Data — (ZIP) [file pone.0301819.s001.zip › ChangePpmax/get_group.m]

function [ retgroup,retgroup1,retgroup2,retgroup3] = get_group() 

clc;
clear;

H=300; 
vx=30; 
vy=40; 
t=1:2;
for i=1:length(t)
  x=vx*t;  
  y=vy*t;  
  z=[x;y];
  q=z';
  v(i)=sqrt(diff(x)^2+diff(y)^2);
end


U=24; 
cr=200;
dr=200;
w1=cr*rand(U,1);
w2=dr*rand(U,1);
w=[w1 w2];  
W48=[w;w];

for i=1:length(q)
    a=q(i,:);
    for j=1:U
        re2(j+(i-1)*U)=sum((a-w(j)).^2 ,2);
    end
end
re=re2'; 
d=sqrt(H^2+re2);  


G0=10;
G1=10;
beta0=0.00001;  
for j=1:length(re)
  d1=d(1,j);
  h(j)=G0*G1*beta0/d1^2; 
end


sort1=h(1:24); 
for i=1:24   
  for j=1:24-i
     if sort1(1,j)>sort1(1,j+1)
         temp=sort1(1,j);
         tempx=W48(j,1);   
         tempy=W48(j,2);
         rechange=re(j,1);

         sort1(1,j)=sort1(1,j+1);
         W48(j,1)=W48(j+1,1);
         W48(j,2)=W48(j+1,2);
         re(j,1)=re(j+1,1);  

         sort1(1,j+1)=temp;
         W48(j+1,1)=tempx;
         W48(j+1,2)=tempy;
         re(j+1,1)=rechange;
     end 
  end 
end

sort2=h(25:48); 
for i=1:24   
  for j=1:24-i
     if sort2(1,j)>sort2(1,j+1)
         temp=sort2(1,j);
         tempx=W48(j+24,1);
         tempy=W48(j+24,2);
         rechange=re(j+24,1);

         sort2(1,j)=sort2(1,j+1);
         W48(j+24,1)=W48(j+25,1);
         W48(j+24,2)=W48(j+25,2);
         re(j+24,1)=re(j+25,1);  

         sort2(1,j+1)=temp;
         W48(j+25,1)=tempx;
         W48(j+25,2)=tempy;
         re(j+25,1)=rechange;
     end 
  end
end
h=[sort1 sort2];
%%

N=2; 
K=U/N;     

%% Ì°À·Åä¶ÔËã·¨
cluster1=zeros(K,N*2); 
U1first=zeros(K,2);    
U1second=zeros(K,2);  

for k=1:K
    U1first(k,:)=[W48(k,1) W48(k,2)];  
    U1second(k,:)=[W48(U-k+1,1) W48(U-k+1,2)];
    cluster1(k,:)=[U1first(k,:) U1second(k,:)];  
end    

W11=zeros(2*U,2);
re11=zeros(2*U,1);
for i=1:2
    for k1=1:K
        W11((i-1)*U+k1*2-1,:)=W48((i-1)*U+k1,:); 
        W11((i-1)*U+k1*2,:)=W48((i-1)*U+U-k1+1,:); 
        re11((i-1)*U+k1*2-1,1)=re((i-1)*U+k1,1);
        re11((i-1)*U+k1*2,1)=re((i-1)*U+U-k1+1,1);
    end
end
 
%% ´ÎÓÅ·Ö×éËã·¨
cluster2=zeros(K,N*2); 
U2first=zeros(K,2);
U2second=zeros(K,2);

for k=1:K
         U2first(k,:)=[W48(k,1) W48(k,2)];
         U2second(k,:)=[W48(k+K,1) W48(k+K,2)];          
         cluster2(k,:)=[U2first(k,:) U2second(k,:)];    
end

W22=zeros(2*U,2); 
re22=zeros(2*U,1);
for i=1:2
    for k2=1:K
        W22((i-1)*U+k2*2-1,:)=W48((i-1)*U+k2,:);
        W22((i-1)*U+k2*2,:)=W48((i-1)*U+k2+K,:); 
        re22((i-1)*U+k2*2-1,1)=re((i-1)*U+k2,1);
        re22((i-1)*U+k2*2,1)=re((i-1)*U+k2+K,1);
    end
end

%% »ìºÏÅä¶ÔËã·¨ 
cluster3=zeros(K,N*2); 
U3first=zeros(K,2);   
U3second=zeros(K,2);   
k6=U/4;  

for k=1:K
    if k>=1 && k<=k6   
        U3first(k,:)=[W48(k,1) W48(k,2)];  
        U3second(k,:)=[W48(K-k+1,1) W48(K-k+1,2)];
        cluster3(k,:)=[U3first(k,:) U3second(k,:)];   
    end
    if k>k6 && k<=K 
         U3first(k,:)=[W48(k,1) W48(k,2)];
         U3second(k,:)=[W48(k-k6+K,1) W48(k-k6+K,2)];          
         cluster3(k,:)=[U3first(k,:) U3second(k,:)]; 
    end
end


W33=zeros(2*U,2); 
re33=zeros(2*U,1);
for i=1:2
    for k3=1:K
        if k3>=1 && k3<=k6   
            W33((i-1)*U+k3*2-1,:)=W48((i-1)*U+k3,:); 
            W33((i-1)*U+k3*2,:)=W48((i-1)*U+K-k3+1,:); 
            re33((i-1)*U+k3*2-1,1)=re((i-1)*U+k3,1);
            re33((i-1)*U+k3*2,1)=re((i-1)*U+K-k3+1,1);
        end
        if k3>k6 && k3<=K 
            W33((i-1)*U+k3*2-1,:)=W48((i-1)*U+k3,:); 
            W33((i-1)*U+k3*2,:)=W48((i-1)*U+k3-k6+K,:); 
            re33((i-1)*U+k3*2-1,1)=re((i-1)*U+k3,1);
            re33((i-1)*U+k3*2,1)=re((i-1)*U+k3-k6+K,1);
        end
    end
end

retgroup=h';
retgroup1=re11(:,1);
retgroup2=re22(:,1);
retgroup3=re33(:,1);
