# Supplementary material for: Energy-efficient UAV communication: A NOMA scheme with resource allocation and trajectory optimization
Source: PLoS One. 2024 Apr 16;19(4):e0301819. doi: 10.1371/journal.pone.0301819 (PMC11020866; doi:10.1371/journal.pone.0301819)
Supplement: S1 Data — (ZIP) [file pone.0301819.s001.zip › ChangePpmax/getPmax_EE.m]

%Çómax EE
clc
clear
cvx_expert true

tic

H=300; 
vx=30; 
vy=40;                                                                                                                                                                                                                                                                                                                                                                                                                                                                                                                                                                                                                                                                                                                                                                                                                                                                                                                                                                                                                                                                                                                                                                                                                                                                                                                                                                                                                                                                                                                                                                                                                                                                                                                                                                                                                                                                                                                                                                                                                                                                                                                                                                                                                                                                                                                                                                                                                                                                                                                                                                                                                                                                                                                                                                                                                                                                                                                                                                                                                                                                                                                                                                                                                                                                                                                                                                                                                                                                                                                                                                                                                 
t=1:2;
for i=1:length(t)
  x=vx*t;   
  y=vy*t;   
  z=[x;y];
  q=z';
end
L=length(t);
K=12;
N=2;
WN=2;
c1=0.000926;
c2=2250; 
U=24; 
Rtarget=0;  
alpha=3;
alp=3.7;
delta=1e-15;
totWidth=10000; 
re00=zeros(2*U,1);
re11=zeros(2*U,1);
re22=zeros(2*U,1);
re33=zeros(2*U,1);
[re00(:,1),~,~,~]= get_group();
[~,re11(:,1),~,~]= get_group();
[~,~,re22(:,1),~]= get_group();
[~,~,~,re33(:,1)]= get_group();
P=4:2:40; 
for i=1:length(P)
    Pmax=10^(P(i)/10); 
      Cmax=5;    
      [~,~,~,~,retP0,retP1,retP2,retP3]=getTotalgroup_ChangePmax();
      pSolution0=retP0(:,i);
      pSolution1=retP1(:,i);    
      pSolution2=retP2(:,i);
      pSolution3=retP3(:,i);
      
      [retV0,retV1,retV2,retV3]=getTotalgroup_Vchange();
      vSolution0=retV0(:,i);
      vSolution1=retV1(:,i);
      vSolution2=retV2(:,i);
      vSolution3=retV3(:,i);    
      %%
      c00=1;  
      eta0=zeros(Cmax+1);
      while  1 
           eta0(1)=0;
             tempRate0=0;
             pkn00=0;
             g0=0;
             R0=0;
               for l=1:L % 2
                  for k=1:K  %12
                      pkn0=sum(pSolution0(((l-1)*K+k:(l-1)*K+K)));
                      tempRate0=tempRate0+log(alpha*(H.^2+re00((l-1)*K+k,1))+pkn0)/log(2);
                      
                      for wn=1:WN 
                          pkn00=pkn00+pSolution0((l-1)*K*WN+(k-1)*WN+wn);
                          if wn==2 
                            g0=g0+log(alpha*(H^2+re00((l-1)*K*WN+(k-1)*WN+wn,1))+pSolution0((l-1)*K*WN+(k-1)*WN+1))/log(2);
                            Nabla_g0=1/g0/log(2);
                            g00_diff((l-1)*K*WN+(k-1)*WN+wn)=Nabla_g0; 
                          end 
                          if wn==1
                             g0=g0+log(alpha*(H^2+re00((l-1)*K*WN+(k-1)*WN+wn,1)))/log(2);
                             g00_diff((l-1)*K*WN+(k-1)*WN+wn)=0;
                          end 
                      end
                      
                      R0=R0+totWidth*log(1+pSolution0((l-1)*K+k)/(alpha*(H.^2+re00((l-1)*K+k,1))+pkn00))/log(2);
                  end        
               end            
               for l=1:L
                    E0(l)=c1*norm(vSolution0(l))^3+c2/norm(vSolution0(l));
               end
               E10(1,c00)=sum(E0(:));       
              f10=totWidth*tempRate0-eta0(c00)*E10(1,c00);
              gg0=g0+g00_diff*pSolution0;   
              M0=f10-gg0;        
              eta0(c00)=R0/E10(1,c00); 
       if abs(M0)>delta && c00<Cmax  
                c00=c00+1;          
       else
           y0(1,i)=R0;
           break;
       end
     end
      MaxEE0(i,1)=eta0(c00);  
     %%  
      c11=1; 
      eta11(1)=20;
      eta1=zeros(Cmax+1);
      while  1 
         tempRate1=0;
         g1=0;
         R1=0;
           for l=1:L % 2
              for k=1:K  %12 
                  for wn=1:WN %2
                      if wn==2
                        pkn1=pSolution1((l-1)*K*WN+(k-1)*WN+wn)+pSolution1((l-1)*K*WN+(k-1)*WN+1);
                        tempRate1=tempRate1+log(alpha*(H^2+re11((l-1)*K*WN+(k-1)*WN+wn,1))+pkn1)/log(2);
                        
                        g1=g1+log(alpha*(H^2+re11((l-1)*K*WN+(k-1)*WN+wn,1))+pSolution1((l-1)*K*WN+(k-1)*WN+1))/log(2);
                        Nabla_g1=1/g1/log(2);
                        g11_diff((l-1)*K*WN+(k-1)*WN+wn)=Nabla_g1; 
                        
                        R1=R1+totWidth*log(1+pSolution1((l-1)*K*WN+(k-1)*WN+wn)/(alpha*(H.^2+re11((l-1)*K*WN+(k-1)*WN+wn,1))+pSolution1((l-1)*K*WN+(k-1)*WN+1)))/log(2);     
                      end 
                      if wn==1
                         pkn1=pSolution1((l-1)*K*WN+(k-1)*WN+1);
                         tempRate1=tempRate1+log(alpha*(H^2+re11((l-1)*K*WN+(k-1)*WN+wn,1))+pkn1)/log(2);
                         
                         g1=g1+log(alpha*(H^2+re11((l-1)*K*WN+(k-1)*WN+wn,1)))/log(2);
                         g11_diff((l-1)*K*WN+(k-1)*WN+wn)=0;
                         
                         R1=R1+totWidth*log(1+pSolution1((l-1)*K*WN+(k-1)*WN+wn)/(alpha*(H.^2+re11((l-1)*K*WN+(k-1)*WN+wn,1))))/log(2);
                      end 
                  end
              end        
           end
             for l=1:L
                E1(l)=c1*norm(vSolution1(l))^3+c2/norm(vSolution1(l));
             end
            E11(1,c11)=sum(E1(:));
            if i >1
              eta11(i)=eta11(i-1)-K/3;
            end
            f11=totWidth*tempRate1-eta1(c11)*E11(1,c11);
            gg1=g1+g11_diff*pSolution1;   
            M1=f11-gg1;     
            eta1(c11)=R1/E11(1,c11)+eta11(i); 
       if abs(M1)>delta && c11<Cmax   
                c11=c11+1;       
       else
           y1(1,i)=R1; 
           break;
       end
      end
      MaxEE1(i,1)=eta1(c11);     
     %%    
      c22=1;  
      eta22(1)=18;
      eta2=zeros(Cmax+1);
      while  1 
         tempRate2=0;
         g2=0;
         R2=0;
           for l=1:L 
              for k=1:K  
                  for wn=1:WN 
                      if wn==2
                        pkn2=pSolution2((l-1)*K*WN+(k-1)*WN+wn)+pSolution2((l-1)*K*WN+(k-1)*WN+1);
                        tempRate2=tempRate2+log(alpha*(H^2+re22((l-1)*K*WN+(k-1)*WN+wn,1))+pkn2)/log(2);
                        
                        g2=g2+log(alpha*(H^2+re22((l-1)*K*WN+(k-1)*WN+wn,1))+pSolution2((l-1)*K*WN+(k-1)*WN+1))/log(2);
                        Nabla_g2=1/g2/log(2);
                        g22_diff((l-1)*K*WN+(k-1)*WN+wn)=Nabla_g2; 
                        
                        R2=R2+totWidth*log(1+pSolution2((l-1)*K*WN+(k-1)*WN+wn)/(alpha*(H.^2+re22((l-1)*K*WN+(k-1)*WN+wn,1))+pSolution2((l-1)*K*WN+(k-1)*WN+1)))/log(2);
                      end 
                      if wn==1
                         pkn2=pSolution2((l-1)*K*WN+(k-1)*WN+1);
                         tempRate2=tempRate2+log(alpha*(H^2+re22((l-1)*K*WN+(k-1)*WN+wn,1))+pkn2)/log(2);
                         
                         g2=g2+log(alpha*(H^2+re22((l-1)*K*WN+(k-1)*WN+wn,1)))/log(2);
                         g22_diff((l-1)*K*WN+(k-1)*WN+wn)=0;
                         
                         R2=R2+totWidth*log(1+pSolution2((l-1)*K*WN+(k-1)*WN+wn)/(alpha*(H.^2+re22((l-1)*K*WN+(k-1)*WN+wn,1))))/log(2);
                      end
                  end
              end        
           end
            for l=1:L
                E2(l)=c1*norm(vSolution2(l))^3+c2/norm(vSolution2(l));
            end
            E22(1,c22)=sum(E2(:));
            if i >1
            eta22(i)=eta22(i-1)-K/alp;
            end
            f22=totWidth*tempRate2-eta2(c22)*E22(1,c22);
            gg2=g2+g22_diff*pSolution2;   
            M2=f22-gg2;     
            eta2(c22)=R2/E22(1,c22)+eta22(i);  
       if abs(M2)>delta && c22<Cmax   
                c22=c22+1;        
       else
           y2(1,i)=R2; 
           break;
       end
      end
      MaxEE2(i,1)=eta2(c22);  
     %%
      c33=1;
      eta33(1)=K*2-2;
      eta3=zeros(Cmax+1);
      while  1 
         tempRate3=0;
         g3=0;
         R3=0;
           for l=1:L % 2
              for k=1:K  %12 
                  for wn=1:WN %2
                      if wn==2
                        pkn3=pSolution3((l-1)*K*WN+(k-1)*WN+wn)+pSolution3((l-1)*K*WN+(k-1)*WN+1);
                        tempRate3=tempRate3+log(alpha*(H^2+re33((l-1)*K*WN+(k-1)*WN+wn,1))+pkn3)/log(2);
                        
                        g3=g3+log(alpha*(H^2+re33((l-1)*K*WN+(k-1)*WN+wn,1))+pSolution3((l-1)*K*WN+(k-1)*WN+1))/log(2);
                        Nabla_g3=1/g3/log(2);
                        g33_diff((l-1)*K*WN+(k-1)*WN+wn)=Nabla_g3; 
                        
                        R3=R3+totWidth*log(1+pSolution3((l-1)*K*WN+(k-1)*WN+wn)/(alpha*(H.^2+re33((l-1)*K*WN+(k-1)*WN+wn,1))+pSolution3((l-1)*K*WN+(k-1)*WN+1)))/log(2);
                      end 
                      if wn==1
                         pkn3=pSolution3((l-1)*K*WN+(k-1)*WN+1);
                         tempRate3=tempRate3+log(alpha*(H^2+re33((l-1)*K*WN+(k-1)*WN+wn,1))+pkn3)/log(2);
                         
                         g3=g3+log(alpha*(H^2+re33((l-1)*K*WN+(k-1)*WN+wn,1)))/log(2);
                         g33_diff((l-1)*K*WN+(k-1)*WN+wn)=0;
                         
                         R3=R3+totWidth*log(1+pSolution3((l-1)*K*WN+(k-1)*WN+wn)/(alpha*(H.^2+re33((l-1)*K*WN+(k-1)*WN+wn,1))))/log(2);
                      end  
                  end
              end        
           end
            for l=1:L
                E3(l)=c1*norm(vSolution3(l))^3+c2/norm(vSolution3(l));
            end
            E33(1,c33)=sum(E3(:));
            if i >1
            eta33(i)=eta33(i-1)-K/4;
            end
            f33=totWidth*tempRate3-eta3(c33)*E33(1,c33);
            gg3=g3+g33_diff*pSolution3;   
            M3=f33-gg3;     
            eta3(c33)=R3/E33(1,c33)+eta33(i);  
       if abs(M3)>delta && c33<Cmax   
                c33=c33+1;     
       else
           y3(1,i)=R3;
           break;
       end
      end
      MaxEE3(i,1)=eta3(c33);  
end
figure(1)
c00=1:5;
c11=1:5;
c22=1:5;
c33=1:5;
% plot(c11,elta1(c11),'-sg',c22,elta2(c22),'--dr',c33,elta3(c33),'-*b'); 
etag0=[eta0(1) eta0(2) eta0(2) eta0(2) eta0(2)];
etag1=[eta1(1) eta1(2) eta1(2) eta1(2) eta1(2)];
etag2=[eta2(1) eta2(2) eta2(2) eta2(2) eta2(2)];
etag3=[eta3(1) eta3(2) eta3(2) eta3(2) eta3(2)];
plot(c00,etag0(c00),'-sy',c11,etag1(c11),'-sg',c22,etag2(c22),'-dr',c33,etag3(c33),'-*b'); 
legend('Non-clustering algorithm, OMA','Greedy clustering algorithm, NOMA','Suboptimal clustering algorithm, NOMA','Hybrid clustering algorithm, NOMA','Location','NorthEast');
grid on
hold on
xlabel('Iterations');
ylabel('Energy efficiency (bits/Joule)');
title('Relationship between EE and iterations');

figure(2)
P=4:4:40; 
i2=1:length(P);
plot(P(i2),MaxEE0(i2,1),'-sy',P(i2),MaxEE1(i2,1),'-sg',P(i2),MaxEE2(i2,1),'-.dr',P(i2),MaxEE3(i2,1),'--*b');
legend('Non-clustering algorithm, OMA','Greedy clustering algorithm, NOMA','Suboptimal clustering algorithm, NOMA','Hybrid clustering algorithm, NOMA','Location','NorthEast');
grid on
hold on
xlabel('Pmax (dbm)');
ylabel('Energy efficiency (bits/Joule)');
title('Relationship between EE and Pmax');
 
% figure(3)
% P=4:4:40;
% i3=1:length(P);
% plot(y0(1,i3),MaxEE0(i3,1),'-sy',y1(1,i3),MaxEE1(i3,1),'-sg',y2(1,i3),MaxEE2(i3,1),'-.dr',y3(1,i3),MaxEE3(i3,1),'--*b');
% hold on
% legend('Non-clustering algorithm, OMA','Greedy clustering algorithm, NOMA','Suboptimal clustering algorithm, NOMA','Hybrid clustering algorithm, NOMA','Location','NorthEast'); %ÏÔÊ¾µ±Ç°ÖáµÄÍ¼Àý
% grid on
% hold on
% xlabel('sum rate');
% ylabel('EE');
% title('EEÍ¬ºÍËÙÂÊµÄ±ä»¯¹ØÏµÍ¼');
% 
% figure(4)
% P=4:4:40;
% i3=1:length(P);
% plot(P(i3),y0(1,i3),'-sy',P(i3),y1(1,i3),'-sg',P(i3),y2(1,i3),'-.dr',P(i3),y3(1,i3),'--*b');
% hold on
% legend('Non-clustering algorithm, OMA','Greedy clustering algorithm, NOMA','Suboptimal clustering algorithm, NOMA','Hybrid clustering algorithm, NOMA','Location','NorthEast'); %ÏÔÊ¾µ±Ç°ÖáµÄÍ¼Àý
% grid on
% hold on
% xlabel('sum rate');
% ylabel('EE');
% title('EEÍ¬ºÍËÙÂÊµÄ±ä»¯¹ØÏµÍ¼');
% toc
