# Supplementary material for: Energy-efficient UAV communication: A NOMA scheme with resource allocation and trajectory optimization
Source: PLoS One. 2024 Apr 16;19(4):e0301819. doi: 10.1371/journal.pone.0301819 (PMC11020866; doi:10.1371/journal.pone.0301819)
Supplement: S1 Data — (ZIP) [file pone.0301819.s001.zip › ChangePpmax/getTotalgroup_ChangePmax.m]

function [retPowerOpt0,retPowerOpt1,retPowerOpt2,retPowerOpt3,retP0,retP1,retP2,retP3] = getTotalgroup_ChangePmax() 

clc
clear
cvx_expert true

H=300; 
vx=30; 
vy=40; 
t=1:2;
v=zeros(2,1);
for i=1:length(t)
  x=vx*t;   
  y=vy*t;   
  z=[x;y];
  q=z';
  v(i)=sqrt(diff(x)^2+diff(y)^2);
end

L=length(t);
K=12;
N=2;
WN=2;
c1=0.000926;
c2=2250; 
U=24; 

Rtarget=0;  
alpha=3;
delta=1e-15;
totWidth=10000; 

o=1;
Omax=5; 
eta0=0.2349;eta1=0.4698;eta2=0.4698;eta3=0.4698;

re00=zeros(2*U,1);
re11=zeros(2*U,1);
re22=zeros(2*U,1);
re33=zeros(2*U,1);
[re00(:,1),~,~,~]= get_group();
[~,re11(:,1),~,~]= get_group();
[~,~,re22(:,1),~]= get_group();
[~,~,~,re33(:,1)]= get_group();
 
P=4:2:40; 
for j=1:length(P)
   Pmax=10^(P(j)/10); 
    
    o=1;
    p0=zeros(2*U,Omax);
    p0(:,o)=[0.01*Pmax;0.01*Pmax;0.01*Pmax;0.01*Pmax;0.01*Pmax;0.01*Pmax;0.01*Pmax;0.01*Pmax;0.01*Pmax;0.01*Pmax;0.01*Pmax;0.01*Pmax;0.01*Pmax;0.01*Pmax;0.01*Pmax;0.01*Pmax;0.01*Pmax;0.01*Pmax;0.01*Pmax;0.01*Pmax;0.01*Pmax;0.01*Pmax;0.01*Pmax;0.01*Pmax;0.01*Pmax;0.01*Pmax;0.01*Pmax;0.01*Pmax;0.01*Pmax;0.01*Pmax;0.01*Pmax;0.01*Pmax;0.01*Pmax;0.01*Pmax;0.01*Pmax;0.01*Pmax;0.01*Pmax;0.01*Pmax;0.01*Pmax;0.01*Pmax;0.01*Pmax;0.01*Pmax;0.01*Pmax;0.01*Pmax;0.01*Pmax;0.01*Pmax;0.01*Pmax;0.01*Pmax]; % 24*2=48¸ö
    p1=zeros(2*U,Omax);
    p1(:,o)=[0.01*Pmax;0.01*Pmax;0.01*Pmax;0.01*Pmax;0.01*Pmax;0.01*Pmax;0.01*Pmax;0.01*Pmax;0.01*Pmax;0.01*Pmax;0.01*Pmax;0.01*Pmax;0.01*Pmax;0.01*Pmax;0.01*Pmax;0.01*Pmax;0.01*Pmax;0.01*Pmax;0.01*Pmax;0.01*Pmax;0.01*Pmax;0.01*Pmax;0.01*Pmax;0.01*Pmax;0.01*Pmax;0.01*Pmax;0.01*Pmax;0.01*Pmax;0.01*Pmax;0.01*Pmax;0.01*Pmax;0.01*Pmax;0.01*Pmax;0.01*Pmax;0.01*Pmax;0.01*Pmax;0.01*Pmax;0.01*Pmax;0.01*Pmax;0.01*Pmax;0.01*Pmax;0.01*Pmax;0.01*Pmax;0.01*Pmax;0.01*Pmax;0.01*Pmax;0.01*Pmax;0.01*Pmax]; % 24*2=48¸ö
    p2=zeros(2*U,Omax);
    p2(:,o)=[0.01*Pmax;0.01*Pmax;0.01*Pmax;0.01*Pmax;0.01*Pmax;0.01*Pmax;0.01*Pmax;0.01*Pmax;0.01*Pmax;0.01*Pmax;0.01*Pmax;0.01*Pmax;0.01*Pmax;0.01*Pmax;0.01*Pmax;0.01*Pmax;0.01*Pmax;0.01*Pmax;0.01*Pmax;0.01*Pmax;0.01*Pmax;0.01*Pmax;0.01*Pmax;0.01*Pmax;0.01*Pmax;0.01*Pmax;0.01*Pmax;0.01*Pmax;0.01*Pmax;0.01*Pmax;0.01*Pmax;0.01*Pmax;0.01*Pmax;0.01*Pmax;0.01*Pmax;0.01*Pmax;0.01*Pmax;0.01*Pmax;0.01*Pmax;0.01*Pmax;0.01*Pmax;0.01*Pmax;0.01*Pmax;0.01*Pmax;0.01*Pmax;0.01*Pmax;0.01*Pmax;0.01*Pmax]; % 24*2=48¸ö
    p3=zeros(2*U,Omax);
    p3(:,o)=[0.01*Pmax;0.01*Pmax;0.01*Pmax;0.01*Pmax;0.01*Pmax;0.01*Pmax;0.01*Pmax;0.01*Pmax;0.01*Pmax;0.01*Pmax;0.01*Pmax;0.01*Pmax;0.01*Pmax;0.01*Pmax;0.01*Pmax;0.01*Pmax;0.01*Pmax;0.01*Pmax;0.01*Pmax;0.01*Pmax;0.01*Pmax;0.01*Pmax;0.01*Pmax;0.01*Pmax;0.01*Pmax;0.01*Pmax;0.01*Pmax;0.01*Pmax;0.01*Pmax;0.01*Pmax;0.01*Pmax;0.01*Pmax;0.01*Pmax;0.01*Pmax;0.01*Pmax;0.01*Pmax;0.01*Pmax;0.01*Pmax;0.01*Pmax;0.01*Pmax;0.01*Pmax;0.01*Pmax;0.01*Pmax;0.01*Pmax;0.01*Pmax;0.01*Pmax;0.01*Pmax;0.01*Pmax]; % 24*2=48¸ö

%% ½öÐÅµÀÔöÒæÅÅÐò£¬²»·Ö×é
  [g10(o),Phi0(o)]=calcMaxValp0(L,K,p0(:,o),H,re00,v,c1,c2,alpha,eta0,totWidth);
    
    while 1
        [g00_diff]=calcMaxValg00_diff(L,K,p0(:,o),H,re00,alpha);
    cvx_begin 
         variable p_opt0(2*U,Omax)

         tempRate0=0;
         g0=0;
           for l=1:L % 2
              for k=1:K  %12¸ö
                  pkn0=sum(p_opt0(((l-1)*K+k:(l-1)*K+K),o));
                  tempRate0=tempRate0+log(alpha*(H.^2+re00((l-1)*K+k,1))+pkn0)/log(2);
              end        
           end 

          % ¼ÆËãEE·ÖÄ¸£¬ÇófÖÐ¼õºÅºóÃæ²¿·Ö
          E10=0;
          for l=1:L
                E0=c1*norm(v(l))^3+c2/norm(v(l));
                E10=E10+E0;
          end  
          f10=totWidth*tempRate0-eta0*E10;  
          
          gg0=g10(o)+g00_diff*(p_opt0(1:24,o)-p0(1:24,o));   
          
              maximize f10-gg0
              subject to       
            %¹¦ÂÊÔ¼Êø
               for i=1:48
                  p_opt0(i,o)<Pmax;
                  p_opt0(i,o)>0;
                  sum(p_opt0(1:i,o))<=Pmax;
               end
            %ºÍËÙÂÊÔ¼Êø
               for l=1:L % 2
                 for k=1:K  %12 ×é
                  for wn=1:WN %2
                    pkn0=p_opt0((l-1)*K*WN+(k-1)*WN+1,o)+p_opt0((l-1)*K*WN+(k-1)*WN+wn,o);
                    alpha*(H^2+re00((l-1)*K*WN+(k-1)*WN+wn,1))+pkn0>=0;
                  end
                 end
               end
               
    cvx_end
        o=o+1;
        p0(:,o)=p_opt0(:,o-1);
        [g10(o),Phi0(o)]=calcMaxValp0(L,K,p0(:,o),H,re00,v,c1,c2,alpha,eta0,totWidth);
        if abs(Phi0(o)-Phi0(o-1))<delta || o>=Omax   
                    Ptotal0(j,1)=sum(p0(:,o));
                    y0(j,1)=totWidth*tempRate0-g10(o);
                    break; 
                    %toc
        end
    end
    disp( [ '   o_p0     =  ', sprintf( '%i ', o )  ] );
    retPowerOpt0=p0(:,o);
    Pchange0(:,j)=p0(:,o);  
    
    %% ¸ù¾ÝÌ°À·Åä¶ÔËã·¨
     o=1;
    [g11(o),Phi1(o)]=calcMaxValp1(L,K,WN,p1(:,o),H,re11,v,c1,c2,alpha,eta1,totWidth);
    
    while 1
        %Ò»½×Æ«µ¼Êý
        [g11_diff]=calcMaxValg11_diff(L,K,WN,p1(:,o),H,re11,alpha);
    cvx_begin 
         variable p_opt1(2*U,Omax)

         tempRate1=0;
           for l=1:L % 2
              for k=1:K  %12 ×é
                  for wn=1:WN %2
                      if wn==1
                        pkn1=p_opt1((l-1)*K*WN+(k-1)*WN+wn,o)+p_opt1((l-1)*K*WN+(k-1)*WN+2,o);
                        tempRate1=tempRate1+log(alpha*(H^2+re11((l-1)*K*WN+(k-1)*WN+wn,1))+pkn1)/log(2);
                      end 
                      if wn==2
                         pkn1=p_opt1((l-1)*K*WN+(k-1)*WN+2,o);
                         tempRate1=tempRate1+log(alpha*(H^2+re11((l-1)*K*WN+(k-1)*WN+wn,1))+pkn1)/log(2);
                      end
                  end
              end        
            end

          % ¼ÆËãEE·ÖÄ¸£¬ÇófÖÐ¼õºÅºóÃæ²¿·Ö
          E11=0;
          for l=1:L
                E1=c1*norm(v(l))^3+c2/norm(v(l));
                E11=E11+E1;
          end
          
          f11=totWidth*tempRate1-eta1*E11;
 
          gg1=g11(o)+g11_diff*(p_opt1(:,o)-p1(:,o));  
             
              maximize f11-gg1
              subject to       
            %¹¦ÂÊÔ¼Êø
               for i=1:48
                  p_opt1(i,o)<Pmax;
                  p_opt1(i,o)>0;
                  sum(p_opt1(1:i,o))<=Pmax;
               end
            %ºÍËÙÂÊÔ¼Êø
               for l=1:L % 2
                 for k=1:K  %12 
                  for wn=1:WN %2
                    pkn1=p_opt1((l-1)*K*WN+(k-1)*WN+1,o)+p_opt1((l-1)*K*WN+(k-1)*WN+wn,o);
                    alpha*(H^2+re11((l-1)*K*WN+(k-1)*WN+wn,1))+pkn1>=0;
                  end
                 end
               end
               
    cvx_end
        o=o+1;
        p1(:,o)=p_opt1(:,o-1);
        [g11(o),Phi1(o)]=calcMaxValp1(L,K,WN,p1(:,o),H,re11,v,c1,c2,alpha,eta1,totWidth);
        if abs(Phi1(o)-Phi1(o-1))<delta || o>=Omax   
                    Ptotal1(j,1)=sum(p1(:,o));
                    y1(j,1)=totWidth*tempRate1-g11(o);
                    break; 
                    %toc
        end
    end
    disp( [ '   o_p1     =  ', sprintf( '%i ', o )  ] );
    retPowerOpt1=p1(:,o);
    Pchange1(:,j)=p1(:,o);   
    
    %% ¸ù¾Ý´ÎÓÅÅä¶ÔËã·¨
     o=1;
    [g12(o),Phi2(o)]=calcMaxValp2(L,K,WN,p2(:,o),H,re22,v,c1,c2,alpha,eta2,totWidth);
    
    while 1
        %Ò»½×Æ«µ¼Êý
        [g22_diff]=calcMaxValg22_diff(L,K,WN,p2(:,o),H,re22,alpha);
    cvx_begin 
         variable p_opt2(2*U,Omax)

         tempRate2=0;
           for l=1:L % 2
              for k=1:K  %12 ×é
                  for wn=1:WN %2
                      if wn==1
                        pkn2=p_opt2((l-1)*K*WN+(k-1)*WN+wn,o)+p_opt2((l-1)*K*WN+(k-1)*WN+2,o);
                        tempRate2=tempRate2+log(alpha*(H^2+re22((l-1)*K*WN+(k-1)*WN+wn,1))+pkn2)/log(2);
                      end 
                      if wn==2
                         pkn2=p_opt2((l-1)*K*WN+(k-1)*WN+2,o);
                         tempRate2=tempRate2+log(alpha*(H^2+re22((l-1)*K*WN+(k-1)*WN+wn,1))+pkn2)/log(2);
                      end
                  end
              end        
            end

          % ¼ÆËãEE·ÖÄ¸£¬ÇófÖÐ¼õºÅºóÃæ²¿·Ö
          E12=0;
          for l=1:L
                E2=c1*norm(v(l))^3+c2/norm(v(l));
                E12=E12+E2;
          end
          
          f22=totWidth*tempRate2-eta2*E12;
 
          gg2=g12(o)+g22_diff*(p_opt2(:,o)-p2(:,o));  
             
              maximize f22-gg2
              subject to       
            %¹¦ÂÊÔ¼Êø
               for i=1:48
                  p_opt2(i,o)<Pmax;
                  p_opt2(i,o)>0;
                  sum(p_opt2(1:i,o))<=Pmax;
               end
            %ºÍËÙÂÊÔ¼Êø
               for l=1:L % 2
                 for k=1:K  %12 ×é
                  for wn=1:WN %2
                    pkn2=p_opt2((l-1)*K*WN+(k-1)*WN+1,o)+p_opt2((l-1)*K*WN+(k-1)*WN+wn,o);
                    alpha*(H^2+re22((l-1)*K*WN+(k-1)*WN+wn,1))+pkn2>=0;
                  end
                 end
               end
               
    cvx_end
        o=o+1;
        p2(:,o)=p_opt2(:,o-1);
        [g12(o),Phi2(o)]=calcMaxValp2(L,K,WN,p2(:,o),H,re22,v,c1,c2,alpha,eta2,totWidth);
        if abs(Phi2(o)-Phi2(o-1))<delta || o>=Omax   
                    Ptotal2(j,1)=sum(p2(:,o));
                    y2(j,1)=totWidth*tempRate2-g12(o);
                    break; 
                    %toc
        end
    end
    disp( [ '   o_p2     =  ', sprintf( '%i ', o )  ] );
    retPowerOpt2=p2(:,o);
    Pchange2(:,j)=p2(:,o);   
    
    %% ¸ù¾Ý»ìºÏÅä¶ÔËã·¨
     o=1;
    [g13(o),Phi3(o)]=calcMaxValp3(L,K,WN,p3(:,o),H,re33,v,c1,c2,alpha,eta3,totWidth);
    
    while 1
        %Ò»½×Æ«µ¼Êý
        [g33_diff]=calcMaxValg33_diff(L,K,WN,p3(:,o),H,re33,alpha);
    cvx_begin 
         variable p_opt3(2*U,Omax)

         tempRate3=0;
           for l=1:L % 2
              for k=1:K  %12 ×é
                  for wn=1:WN %2
                      if wn==1
                        pkn3=p_opt3((l-1)*K*WN+(k-1)*WN+wn,o)+p_opt3((l-1)*K*WN+(k-1)*WN+2,o);
                        tempRate3=tempRate3+log(alpha*(H^2+re33((l-1)*K*WN+(k-1)*WN+wn,1))+pkn3)/log(2);
                      end 
                      if wn==2
                         pkn3=p_opt3((l-1)*K*WN+(k-1)*WN+2,o);
                         tempRate3=tempRate3+log(alpha*(H^2+re33((l-1)*K*WN+(k-1)*WN+wn,1))+pkn3)/log(2);
                      end
                  end
              end        
            end

          % ¼ÆËãEE·ÖÄ¸£¬ÇófÖÐ¼õºÅºóÃæ²¿·Ö
          E13=0;
          for l=1:L
                E3=c1*norm(v(l))^3+c2/norm(v(l));
                E13=E13+E3;
          end
          
          f33=totWidth*tempRate3-eta3*E13;
 
          gg3=g13(o)+g33_diff*(p_opt3(:,o)-p3(:,o));  
             
              maximize f33-gg3
              subject to       
            %¹¦ÂÊÔ¼Êø
               for i=1:48
                  p_opt3(i,o)<Pmax;
                  p_opt3(i,o)>0;
                  sum(p_opt3(1:i,o))<=Pmax;
               end
            %ºÍËÙÂÊÔ¼Êø
               for l=1:L % 2
                 for k=1:K  %12 
                  for wn=1:WN %2
                    pkn3=p_opt3((l-1)*K*WN+(k-1)*WN+1,o)+p_opt3((l-1)*K*WN+(k-1)*WN+wn,o);
                    alpha*(H^2+re33((l-1)*K*WN+(k-1)*WN+wn,1))+pkn3>=0;
                  end
                 end
               end
               
    cvx_end
        o=o+1;
        p3(:,o)=p_opt3(:,o-1);
        [g13(o),Phi3(o)]=calcMaxValp3(L,K,WN,p3(:,o),H,re33,v,c1,c2,alpha,eta3,totWidth);
        if abs(Phi3(o)-Phi3(o-1))<delta || o>=Omax   
                    Ptotal3(j,1)=sum(p3(:,o));
                    y3(j,1)=totWidth*tempRate3-g13(o);
                    break; 
        end
    end
    disp( [ '   o_p3     =  ', sprintf( '%i ', o )  ] );
    retPowerOpt3=p3(:,o);
    Pchange3(:,j)=p3(:,o);   
    
end

retP0=Pchange0(:,:);
retP1=Pchange1(:,:);
retP2=Pchange2(:,:);
retP3=Pchange3(:,:);

end
