# Supplementary material for: Energy-efficient UAV communication: A NOMA scheme with resource allocation and trajectory optimization
Source: PLoS One. 2024 Apr 16;19(4):e0301819. doi: 10.1371/journal.pone.0301819 (PMC11020866; doi:10.1371/journal.pone.0301819)
Supplement: S1 Data — (ZIP) [file pone.0301819.s001.zip › ChangePpmax/getTotalgroup_Vchange.m]

function [retV0,retV1,retV2,retV3] = getTotalgroup_Vchange() %rew
clc
clear
cvx_expert true

H=300; 
t=1:2; 
q=[30 40;60 80];


U=24; 
L=length(t);
K=12;
N=2;
WN=2;
c1=0.000926;
c2=2250;

Rtarget=0;  
alpha=3;
delta=1e-15; 
totWidth=10000; 

o=1;
Omax=5; 
eta0=zeros(Omax);
eta1=zeros(Omax);
eta2=zeros(Omax);
eta3=zeros(Omax);
eta0(o)=0;
eta1(o)=0;
eta2(o)=0;
eta3(o)=0;

Vmax=100;    
v0=zeros(2,Omax);  
v0(:,o)=[0.1*Vmax;0.5*Vmax];
v1=zeros(2,Omax);  
v1(:,o)=[0.1*Vmax;0.5*Vmax];
v2=zeros(2,Omax);  
v2(:,o)=[0.1*Vmax;0.5*Vmax];
v3=zeros(2,Omax); 
v3(:,o)=[0.1*Vmax;0.5*Vmax];

re00=zeros(2*U,1);
re11=zeros(2*U,1);
re22=zeros(2*U,1);
re33=zeros(2*U,1);
[re00(:,1),~,~,~]= get_group();
[~,re11(:,1),~,~]= get_group();
[~,~,re22(:,1),~]= get_group();
[~,~,~,re33(:,1)]= get_group();


P=4:2:40; 
for j=1:length(P)
    Pmax=10^(P(j)/10); 
     [~,~,~,~,retP0,retP1,retP2,retP3]=getTotalgroup_ChangePmax();
     pSolution0=retP0(:,j); 
     pSolution1=retP1(:,j);    
     pSolution2=retP2(:,j);
     pSolution3=retP3(:,j);
     
     %% ½öÐÅµÀÔöÒæÅÅÐò£¬²»·Ö×é
    while 1
    cvx_begin 
            variable v_opt0(L,Omax)
            expression E0(L,Omax)
            
             tempRate0=0;
             g0=0;
             R0=0;
               for l=1:L % 2
                  for k=1:K  %12¸ö
                      pkn0=sum(pSolution0(((l-1)*K+k:(l-1)*K+K)));
                      tempRate0=tempRate0+log(alpha*(H.^2+re00((l-1)*K+k,1))+pkn0)/log(2);
                      
                      pkn00=sum(pSolution0(((l-1)*K+k+1:(l-1)*K+K)));
                      g0=g0+log(alpha*(H^2+re00((l-1)*K+k,1))+pkn00)/log(2);
                      
                      Nabla_g0=1/g0/log(2);
                      g00_diff((l-1)*K+k)=Nabla_g0; 
                      
                      R0=R0+log(1+pSolution0((l-1)*K+k)/(alpha*(H.^2+re00((l-1)*K+k,1))+pkn00))/log(2);
                  end        
               end       

              % ¼ÆËãg
              for l=1:L
                   E0(l,o)=c1*pow_pos(norm(v_opt0(l,o)),3)+c2*inv_pos(v_opt0(l,o));
              end   
              E10=sum(E0(:,o)); 
              
              f10=totWidth*tempRate0-eta0(o)*E10;
              gg0=g0+g00_diff*pSolution0(1:24);   
              M0=f10-gg0;

              maximize M0
              subject to

              %ºÍËÙÂÊÔ¼Êø
               g0 >= Rtarget;
               tempRate0 >= Rtarget;
               v_opt0(1,o)>=0;
               v_opt0(2,o)>=0;

    cvx_end
        eta0(o+1)=R0/E10;  
        if abs(M0)>delta && o<Omax   
                    o=o+1;           
        else
                    y0(j)=R0;
                    break; 
        end 
        v0(:,o)=v_opt0(:,o-1)';     
    end
    disp( [ '   o     =  ', sprintf( '%i ', o )  ] );
    Vchange0(:,j)=v0(:,o);   
    
    %% ¸ù¾ÝÌ°À·Åä¶ÔËã·¨
       o=1;
    while 1
    cvx_begin
        variable v_opt1(L,Omax)
        expression E1(2,Omax)

         tempRate1=0;
         g1=0;
         R1=0;

           for l=1:L % 2
              for k=1:K  %12 
                  for wn=1:WN %2
                      if wn==1
                        pkn1=pSolution1((l-1)*K*WN+(k-1)*WN+wn)+pSolution1((l-1)*K*WN+(k-1)*WN+2);
                        tempRate1=tempRate1+log(alpha*(H^2+re11((l-1)*K*WN+(k-1)*WN+wn,1))+pkn1)/log(2);
                        
                        g1=g1+log(alpha*(H^2+re11((l-1)*K*WN+(k-1)*WN+wn,1))+pSolution1((l-1)*K*WN+(k-1)*WN+2))/log(2);
                        Nabla_g1=1/g1/log(2);
                        g11_diff((l-1)*K*WN+(k-1)*WN+wn)=Nabla_g1;
                        
                        R1=R1+log(1+pSolution1((l-1)*K*WN+(k-1)*WN+wn)/(alpha*(H.^2+re11((l-1)*K+k,1))+pSolution1((l-1)*K*WN+(k-1)*WN+2)))/log(2);
                      end 
                      if wn==2
                         pkn1=pSolution1((l-1)*K*WN+(k-1)*WN+2);
                         tempRate1=tempRate1+log(alpha*(H^2+re11((l-1)*K*WN+(k-1)*WN+wn,1))+pkn1)/log(2);
                         
                         g1=g1+log(alpha*(H^2+re11((l-1)*K*WN+(k-1)*WN+wn,1)))/log(2);
                         g11_diff((l-1)*K*WN+(k-1)*WN+wn)=0;%Ã¿Ò»¸öÒ»½×µ¼
                         
                         R1=R1+log(1+pSolution1((l-1)*K*WN+(k-1)*WN+wn)/(alpha*(H.^2+re11((l-1)*K+k,1))))/log(2);
                      end
                      
                  end
              end        
           end
        
        % ¼ÆËãg
        for l=1:L
            E1(l,o)=c1*pow_pos(norm(v_opt1(l,o)),3)+c2*inv_pos(v_opt1(l,o));
        end
        E11=sum(E1(:,o));
        
        f11=totWidth*tempRate1-eta1(o)*E11;
        gg1=g1+g11_diff*pSolution1;   
        M1=f11-gg1;
        
        maximize M1
        subject to        
        %ºÍËÙÂÊÔ¼Êø
               g1 >= Rtarget;
               tempRate1 >= Rtarget;
               v_opt1(1,o)>=0;
               v_opt1(2,o)>=0;

    cvx_end
        eta1(o+1)=R1/E11;
        if abs(M1)>delta && o<Omax
            o=o+1;
        else
            y1(j)=R1;
            break;
        end
        v1(:,o)=v_opt1(:,o-1)';
    end
    disp( [ '   o     =  ', sprintf( '%i ', o )  ] );
    Vchange1(:,j)=v1(:,o);   
    
    %% ¸ù¾Ý´ÎÓÅ·Ö×éËã·¨
       o=1;
    while 1
    cvx_begin
        variable v_opt2(L,Omax)
        expression E2(L,Omax)

         tempRate2=0;
         g2=0;
         R2=0;

           for l=1:L % 2
              for k=1:K  %12 
                  for wn=1:WN %2
                      if wn==1
                        pkn2=pSolution2((l-1)*K*WN+(k-1)*WN+wn)+pSolution2((l-1)*K*WN+(k-1)*WN+2);
                        tempRate2=tempRate2+log(alpha*(H^2+re22((l-1)*K*WN+(k-1)*WN+wn,1))+pkn2)/log(2);
                        
                        g2=g2+log(alpha*(H^2+re22((l-1)*K*WN+(k-1)*WN+wn,1))+pSolution2((l-1)*K*WN+(k-1)*WN+2))/log(2);
                        Nabla_g2=1/g2/log(2);
                        g22_diff((l-1)*K*WN+(k-1)*WN+wn)=Nabla_g2; 
                        
                        R2=R2+log(1+pSolution2((l-1)*K*WN+(k-1)*WN+wn)/(alpha*(H.^2+re22((l-1)*K+k,1))+pSolution2((l-1)*K*WN+(k-1)*WN+2)))/log(2);
                      end 
                      if wn==2
                         pkn2=pSolution2((l-1)*K*WN+(k-1)*WN+2);
                         tempRate2=tempRate2+log(alpha*(H^2+re22((l-1)*K*WN+(k-1)*WN+wn,1))+pkn2)/log(2);
                         
                         g2=g2+log(alpha*(H^2+re22((l-1)*K*WN+(k-1)*WN+wn,1)))/log(2);
                         g22_diff((l-1)*K*WN+(k-1)*WN+wn)=0;
                         
                         R2=R2+log(1+pSolution2((l-1)*K*WN+(k-1)*WN+wn)/(alpha*(H.^2+re22((l-1)*K+k,1))))/log(2);
                      end
                      
                  end
              end        
           end
        
        % ¼ÆËãg
        for l=1:L
            E2(l,o)=c1*pow_pos(norm(v_opt2(l,o)),3)+c2*inv_pos(v_opt2(l,o));
        end
        E22=sum(E2(:,o));
        
        f22=totWidth*tempRate2-eta2(o)*E22;
        gg2=g2+g22_diff*pSolution2;   
        M2=f22-gg2;
        
        maximize M2
        subject to        
        %ºÍËÙÂÊÔ¼Êø
               g2 >= Rtarget;
               tempRate2 >= Rtarget;
               v_opt2(1,o)>=0;
               v_opt2(2,o)>=0;

    cvx_end
        eta2(o+1)=R2/E22;
        if abs(M2)>delta && o<Omax
            o=o+1;
        else
            y2(j)=R2;
            break;
        end
        v2(:,o)=v_opt2(:,o-1)';
    end
    disp( [ '   o     =  ', sprintf( '%i ', o )  ] );
    Vchange2(:,j)=v2(:,o);   
    
    %% ¸ù¾Ý»ìºÏÅä¶ÔËã·¨
    o=1;
    while 1
    cvx_begin
        variable v_opt3(L,Omax)
        expression E3(L,Omax)

         tempRate3=0;
         g3=0;
         R3=0;

           for l=1:L % 2
              for k=1:K  %12 
                  for wn=1:WN %2
                      if wn==1
                        pkn3=pSolution3((l-1)*K*WN+(k-1)*WN+wn)+pSolution3((l-1)*K*WN+(k-1)*WN+2);
                        tempRate3=tempRate3+log(alpha*(H^2+re33((l-1)*K*WN+(k-1)*WN+wn,1))+pkn3)/log(2);
                        
                        g3=g3+log(alpha*(H^2+re33((l-1)*K*WN+(k-1)*WN+wn,1))+pSolution3((l-1)*K*WN+(k-1)*WN+2))/log(2);
                        Nabla_g3=1/g3/log(2);
                        g33_diff((l-1)*K*WN+(k-1)*WN+wn)=Nabla_g3; 
                        
                        R3=R3+log(1+pSolution3((l-1)*K*WN+(k-1)*WN+wn)/(alpha*(H.^2+re33((l-1)*K+k,1))+pSolution3((l-1)*K*WN+(k-1)*WN+2)))/log(2);
                      end 
                      if wn==2
                         pkn3=pSolution3((l-1)*K*WN+(k-1)*WN+2);
                         tempRate3=tempRate3+log(alpha*(H^2+re33((l-1)*K*WN+(k-1)*WN+wn,1))+pkn3)/log(2);
                         
                         g3=g3+log(alpha*(H^2+re33((l-1)*K*WN+(k-1)*WN+wn,1)))/log(2);
                         g33_diff((l-1)*K*WN+(k-1)*WN+wn)=0;
                         
                         R3=R3+log(1+pSolution3((l-1)*K*WN+(k-1)*WN+wn)/(alpha*(H.^2+re33((l-1)*K+k,1))))/log(2);
                      end
                      
                  end
              end        
           end
        
        % ¼ÆËãg
        for l=1:L
            E3(l,o)=c1*pow_pos(norm(v_opt3(l,o)),3)+c2*inv_pos(v_opt3(l,o));
        end
        E33=sum(E3(:,o));
        
        f33=totWidth*tempRate3-eta3(o)*E33;
        gg3=g3+g33_diff*pSolution3;   
        M3=f33-gg3;
        
        maximize M3
        subject to        
        %ºÍËÙÂÊÔ¼Êø
               g3 >= Rtarget;
               tempRate3 >= Rtarget;
               v_opt3(1,o)>=0;
               v_opt3(2,o)>=0;

    cvx_end
        eta3(o+1)=R3/E33;
        if abs(M3)>delta && o<Omax   
                    o=o+1;           
        else
                    y3(j)=R3;
                    break; 
        end 
        v3(:,o)=v_opt3(:,o-1)'; 
    end
    disp( [ '   o     =  ', sprintf( '%i ', o )  ] );
%     retVopt3=v3(:,o);
    Vchange3(:,j)=v3(:,o);   
end 
    retV0=Vchange0(:,:);
    retV1=Vchange1(:,:);
    retV2=Vchange2(:,:);
    retV3=Vchange3(:,:); 
   
end
